# Supplementary material for: Immunotherapeutic effects of intratumoral nanoplexed poly I:C
Source: J Immunother Cancer. 2019 May 2;7:116. doi: 10.1186/s40425-019-0568-2 (PMC6498680; doi:10.1186/s40425-019-0568-2)
Supplement: Supplementary file 1 — Table S1. Flow cytometry mAbs and other staining dyes employed for multiparametric flow cytometry analyses. (XLSX 12 kb) [file 40425_2019_568_MOESM1_ESM.xlsx]

## Sheet: Hoja1
Supplementary Table S1_ FC mAb and other stainings
	Clone
anti-CD45-PECy7	30-F11	BIOLEGEND
anti-CD4-APC	RM4-5	BIOLEGEND
anti-CD8-BV510	53-6.7	BIOLEGEND
anti-NK1.1-PECy5	PK-136	BIOLEGEND
anti-CD137-PE	17B5	BIOLEGEND
anti-PD-1-FITC	29F.1A12	BIOLEGEND
anti-PD-L1-BV421	10F.9G2	BIOLEGEND
anti-CD45.2 FITC	104	BIOLEGEND
anti-CD25 APC	PC61	BIOLEGEND
anti-CD4 BV421	GK1.5	BIOLEGEND
anti-FoxP3 PE	FJK-16 S	BIOLEGEND
anti-CD95-PE	SA367H8	BIOLEGEND
anti-MHC-I-FITC	AF6-88.5	BIOLEGEND
anti-Calreticulin-APC	EPR3924	ABCAM
Syr HAMST PE	SHG-1	BIOLEGEND
Rat IgG2a FITC	RTK2758	BIOLEGEND
Rat IgG2b BV421	RTK4530	BIOLEGEND
mIgG1 PE	MOPC-21	BIOLEGEND
anti-CD45-BUV661	30-F11	BD Horizon
anti-CD8-BUV395	53-6.7	BD Horizon
anti-CD25-APCR700	PC61	BIOLEGEND
anti-CD11b-BV650	M1/70	BIOLEGEND
anti-CD11c-BV605	N418	BIOLEGEND
anti-PD-1-BV786	29F.1A12	BIOLEGEND
anti-Ly6C-PCPCy5.5	HK1,4	BIOLEGEND
anti-Ly6G-BV510	1A8	BIOLEGEND
anti-F4/80-BV421	BM8	BIOLEGEND
anti-CD137 APC	17B5	BIOLEGEND
Annexin V-eFluor 450		IMMUNOSTEP
iTAg Tetramer/PE - H-2 Kb OVA (SIINFEKL)		MBL
iTAg Tetramer/APC - H-2 Kb TRP2 (SVYDFFVWL)		MBL
H-2Kb-KSPWFTTL pentamer PE (gp70)		Proimmune
ZombieNiR		BIOLEGEND
