# Supplementary material for: Immunotherapeutic effects of intratumoral nanoplexed poly I:C
Source: J Immunother Cancer. 2019 May 2;7:116. doi: 10.1186/s40425-019-0568-2 (PMC6498680; doi:10.1186/s40425-019-0568-2)
Supplement: Supplementary file 15 — Table S2. Differentially expressed genes obtained upon BO-112 intratumoral administration. Mice bearing B16-OVA tumors were treated with intratumoral BO-112 or vehicle as indicated in Fig. 6, and total RNA was extracted and analyzed by expression microarrays. Genes were selected as significant using a B-statistic cut-off (B > 0). (XLSX 195 kb) [file 40425_2019_568_MOESM15_ESM.xlsx]

## Sheet: BvsC
Additional file 15. Table S2. Differentially expressed genes obtained upon BO-112 intratumoral administration.
probeset_id	GeneID	GeneName	GeneDescription	TranscriptID	DBName	TranscriptDescription	logFC	AveExpr	t	P.Value	adj.P.Val	B
TC1400001182.mm.2	NM_008392	Irg1	immunoresponsive gene 1	NM_008392	RefSeq	Mus musculus immunoresponsive gene 1 (Irg1), mRNA.	4.54623	7.74917	10.7703	2.36864e-07	0.00166895	7.08386
TC1100003396.mm.2	NM_013653	Ccl5	chemokine (C-C motif) ligand 5	NM_013653	RefSeq	Mus musculus chemokine (C-C motif) ligand 5 (Ccl5), mRNA.	4.50154	9.68173	14.4099	1.03608e-08	0.000292009	9.45708
TC0500002757.mm.2	NM_019494	Cxcl11	chemokine (C-X-C motif) ligand 11	NM_019494	RefSeq	Mus musculus chemokine (C-X-C motif) ligand 11 (Cxcl11), transcript variant 1, coding, mRNA.	4.27267	7.36509	12.524	4.74821e-08	0.000669118	8.34951
TC1100001241.mm.2	NM_011410	Slfn4	schlafen 4	NM_011410	RefSeq	Mus musculus schlafen 4 (Slfn4), transcript variant 1, mRNA.	3.73814	7.79645	7.03448	1.72142e-05	0.00810848	3.3279
TC0300003133.mm.2	NM_133871	Ifi44	interferon-induced protein 44	NM_133871	RefSeq	Mus musculus interferon-induced protein 44 (Ifi44), mRNA.	3.6434	8.18507	6.27865	4.94758e-05	0.0114297	2.34087
TC0100001634.mm.2	NM_001162938	Pydc3	pyrin domain containing 3	NM_001162938	RefSeq	Mus musculus pyrin domain containing 3 (Pydc3), mRNA.	3.62236	7.67288	7.42212	1.03035e-05	0.00627738	3.80072
TC0100003591.mm.2	NM_001177349	Pydc4	pyrin domain containing 4	NM_001177349	RefSeq	Mus musculus pyrin domain containing 4 (Pydc4), transcript variant 1, mRNA.	3.61937	9.20531	5.65544	0.0001252	0.0158003	1.45962
TC1100001221.mm.2	NM_011330	Ccl11	chemokine (C-C motif) ligand 11	NM_011330	RefSeq	Mus musculus chemokine (C-C motif) ligand 11 (Ccl11), mRNA.	3.61094	9.20977	6.29605	4.82467e-05	0.0113316	2.36459
TC1500001730.mm.2	NM_001099217	Ly6c2	lymphocyte antigen 6 complex, locus C2	NM_001099217	RefSeq	Mus musculus lymphocyte antigen 6 complex, locus C2 (Ly6c2), mRNA.	3.56655	8.99706	5.92044	8.38087e-05	0.013684	1.84192
TC0100003589.mm.2	ENSMUST00000037976	Gm4955	predicted gene 4955 [Source:MGI Symbol;Acc:MGI:3646410]	ENSMUST00000037976	ENSEMBL	predicted gene 4955 [gene_biotype:protein_coding transcript_biotype:protein_coding]	3.55037	7.1298	7.78074	6.51235e-06	0.00524174	4.21895
TC1600002148.mm.2	NM_010846	Mx1	MX dynamin-like GTPase 1	NM_010846	RefSeq	Mus musculus MX dynamin-like GTPase 1 (Mx1), transcript variant 1, mRNA.	3.42637	7.26632	6.98467	1.84127e-05	0.00810848	3.26553
TC1500001729.mm.2	NM_001252055	Ly6c1	lymphocyte antigen 6 complex, locus C1	NM_001252055	RefSeq	Mus musculus lymphocyte antigen 6 complex, locus C1 (Ly6c1), transcript variant 2, mRNA.	3.26619	10.0996	5.51854	0.000154644	0.0173645	1.25773
TC0700004530.mm.2	NM_001252600	Irf7	interferon regulatory factor 7	NM_001252600	RefSeq	Mus musculus interferon regulatory factor 7 (Irf7), transcript variant 2, mRNA.	3.23043	9.60269	6.30508	4.76218e-05	0.0112788	2.37688
TC1100003401.mm.2	NM_011337	Ccl3	chemokine (C-C motif) ligand 3	NM_011337	RefSeq	Mus musculus chemokine (C-C motif) ligand 3 (Ccl3), mRNA.	3.2244	8.68581	7.52508	9.018e-06	0.00582488	3.92266
TC1200001552.mm.2	NM_021384	Rsad2	radical S-adenosyl methionine domain containing 2	NM_021384	RefSeq	Mus musculus radical S-adenosyl methionine domain containing 2 (Rsad2), mRNA.	3.20332	9.41264	7.86945	5.82707e-06	0.00488355	4.31964
TC0900003125.mm.2	NM_017466	Ccrl2	chemokine (C-C motif) receptor-like 2	NM_017466	RefSeq	Mus musculus chemokine (C-C motif) receptor-like 2 (Ccrl2), transcript variant 1, mRNA.	3.17609	6.98384	8.07145	4.53864e-06	0.00470497	4.54493
TC0500002896.mm.2	NM_001039647	Gbp11	guanylate binding protein 11	NM_001039647	RefSeq	Mus musculus guanylate binding protein 11 (Gbp11), transcript variant 1, mRNA.	3.13319	9.11762	5.30411	0.00021643	0.0205548	0.935527
TC0700004002.mm.2	NM_001039160	Gvin1	GTPase, very large interferon inducible 1	NM_001039160	RefSeq	Mus musculus GTPase, very large interferon inducible 1 (Gvin1), transcript variant 2, mRNA.	3.1305	8.85165	5.55489	0.000146171	0.016884	1.31163
TC1200000225.mm.2	NM_020557	Cmpk2	cytidine monophosphate (UMP-CMP) kinase 2, mitochondrial	NM_020557	RefSeq	Mus musculus cytidine monophosphate (UMP-CMP) kinase 2, mitochondrial (Cmpk2), mRNA.	3.05456	9.23547	7.08891	1.59995e-05	0.00810848	3.39562
TC1900000502.mm.2	NM_001005858	Ifit3b	interferon-induced protein with tetratricopeptide repeats 3B	NM_001005858	RefSeq	Mus musculus interferon-induced protein with tetratricopeptide repeats 3B (Ifit3b), mRNA.	3.0334	10.5578	6.08451	6.56904e-05	0.0133173	2.07297
TC0700003946.mm.2	NM_001167828	Trim30d	tripartite motif-containing 30D	NM_001167828	RefSeq	Mus musculus tripartite motif-containing 30D (Trim30d), transcript variant 2, mRNA.	2.99977	6.31337	7.86067	5.8913e-06	0.00488355	4.30972
TC1500001728.mm.2	NM_001271416	Ly6a	lymphocyte antigen 6 complex, locus A	NM_001271416	RefSeq	Mus musculus lymphocyte antigen 6 complex, locus A (Ly6a), transcript variant 1, mRNA.	2.97459	10.3156	5.04456	0.000327946	0.0245684	0.535845
TC1900000441.mm.2	NM_021893	Cd274	CD274 antigen	NM_021893	RefSeq	Mus musculus CD274 antigen (Cd274), mRNA.	2.95526	8.78321	5.09745	0.000301086	0.0239936	0.618138
TC1400002120.mm.2	NM_013542	Gzmb	granzyme B	NM_013542	RefSeq	Mus musculus granzyme B (Gzmb), mRNA.	2.9479	7.20803	5.46699	0.000167559	0.0180543	1.18094
TC0600003084.mm.2	NM_019948	Clec4e	C-type lectin domain family 4, member e	NM_019948	RefSeq	Mus musculus C-type lectin domain family 4, member e (Clec4e), mRNA.	2.89933	8.34277	7.14455	1.48518e-05	0.00789781	3.46439
TC0700004003.mm.2	uc029wnq.1	Gm18853	GTPase, very large interferon inducible 1 pseudogene	uc029wnq.1	UCSC Genes	Mus musculus predicted gene, 18853 (Gm18853), non-coding RNA.	2.88173	8.35524	4.72448	0.000554632	0.0311689	0.0288114
TC0900000032.mm.2	NM_007609	Casp4	caspase 4, apoptosis-related cysteine peptidase	NM_007609	RefSeq	Mus musculus caspase 4, apoptosis-related cysteine peptidase (Casp4), mRNA.	2.83357	8.25911	8.29963	3.44098e-06	0.00459766	4.79288
TC1900000501.mm.2	NM_010501	Ifit3	interferon-induced protein with tetratricopeptide repeats 3	NM_010501	RefSeq	Mus musculus interferon-induced protein with tetratricopeptide repeats 3 (Ifit3), mRNA.	2.82591	10.8495	5.91601	8.43666e-05	0.013684	1.83561
TC0500003730.mm.2	NM_172777	Gbp9	guanylate-binding protein 9	NM_172777	RefSeq	Mus musculus guanylate-binding protein 9 (Gbp9), mRNA.	2.80792	8.16917	5.6418	0.000127847	0.0160144	1.43964
TC0200001854.mm.2	NM_001004174	AA467197	expressed sequence AA467197	NM_001004174	RefSeq	Mus musculus expressed sequence AA467197 (AA467197), mRNA.	2.80207	7.29918	9.02909	1.47267e-06	0.00345882	5.5412
TC1900000226.mm.2	NM_025658	Ms4a4d	membrane-spanning 4-domains, subfamily A, member 4D	NM_025658	RefSeq	Mus musculus membrane-spanning 4-domains, subfamily A, member 4D (Ms4a4d), mRNA.	2.79444	7.93664	5.84391	9.40139e-05	0.0145587	1.73266
TC1800000609.mm.2	NM_001101475	F830016B08Rik	RIKEN cDNA F830016B08 gene	NM_001101475	RefSeq	Mus musculus RIKEN cDNA F830016B08 gene (F830016B08Rik), mRNA.	2.7893	8.00053	4.97728	0.000365812	0.0254986	0.430543
TC0700003943.mm.2	NM_009099	Trim30a	tripartite motif-containing 30A	NM_009099	RefSeq	Mus musculus tripartite motif-containing 30A (Trim30a), mRNA.	2.75128	8.74511	4.94532	0.000385385	0.0258612	0.380284
TC1400002162.mm.2	NM_001164327	Phf11b	PHD finger protein 11B	NM_001164327	RefSeq	Mus musculus PHD finger protein 11B (Phf11b), mRNA.	2.72856	9.02306	5.55765	0.000145549	0.016884	1.31571
TC0100000298.mm.2	NM_001025602	Il1rl1	interleukin 1 receptor-like 1	NM_001025602	RefSeq	Mus musculus interleukin 1 receptor-like 1 (Il1rl1), transcript variant 1, mRNA.	2.71591	7.44271	5.85016	9.31325e-05	0.01453	1.74162
TC1700000684.mm.2	NM_001143689	H2-Q4	histocompatibility 2, Q region locus 4	NM_001143689	RefSeq	Mus musculus histocompatibility 2, Q region locus 4 (H2-Q4), mRNA.	2.69751	8.40977	6.42691	3.99833e-05	0.0104342	2.54144
TC1100001219.mm.2	NM_011333	Ccl2	chemokine (C-C motif) ligand 2	NM_011333	RefSeq	Mus musculus chemokine (C-C motif) ligand 2 (Ccl2), mRNA.	2.69063	9.45043	6.55261	3.34534e-05	0.0100303	2.70881
TC0500001239.mm.2	NM_011854	Oasl2	2-5 oligoadenylate synthetase-like 2	NM_011854	RefSeq	Mus musculus 2-5 oligoadenylate synthetase-like 2 (Oasl2), mRNA.	2.67914	9.93368	5.0814	0.000308981	0.024002	0.593215
TC0200000382.mm.2	NM_001039701	Il1rn	interleukin 1 receptor antagonist	NM_001039701	RefSeq	Mus musculus interleukin 1 receptor antagonist (Il1rn), transcript variant 2, mRNA.	2.67235	8.76158	6.86522	2.16655e-05	0.00884956	3.11445
TC1600001092.mm.2	NM_013606	Mx2	MX dynamin-like GTPase 2	NM_013606	RefSeq	Mus musculus MX dynamin-like GTPase 2 (Mx2), transcript variant 1, mRNA.	2.65467	8.31135	8.03756	4.73148e-06	0.00470497	4.50751
TC1700002822.mm.2	NM_010397	H2-T22	histocompatibility 2, T region locus 22	NM_010397	RefSeq	Mus musculus histocompatibility 2, T region locus 22 (H2-T22), mRNA.	2.65329	9.08815	5.95542	7.95423e-05	0.0134738	1.89154
TC1900000504.mm.2	NM_008331	Ifit1	interferon-induced protein with tetratricopeptide repeats 1	NM_008331	RefSeq	Mus musculus interferon-induced protein with tetratricopeptide repeats 1 (Ifit1), mRNA.	2.61545	9.17858	6.42028	4.03636e-05	0.0104368	2.53254
TC0100003890.mm.2	NM_001170853	Mndal	myeloid nuclear differentiation antigen like	NM_001170853	RefSeq	Mus musculus myeloid nuclear differentiation antigen like (Mndal), mRNA.	2.53957	9.13799	6.1955	5.58271e-05	0.0124875	2.22686
TC0500003175.mm.2	NM_145227	Oas2	2-5 oligoadenylate synthetase 2	NM_145227	RefSeq	Mus musculus 2-5 oligoadenylate synthetase 2 (Oas2), mRNA.	2.53686	8.60674	7.21821	1.3466e-05	0.0072986	3.55475
TC0500003729.mm.2	NM_029509	Gbp8	guanylate-binding protein 8	NM_029509	RefSeq	Mus musculus guanylate-binding protein 8 (Gbp8), mRNA.	2.50473	7.56626	5.77019	0.000105099	0.0147655	1.62654
TC0700003996.mm.2	NM_001243039	Gm4070	predicted gene 4070	NM_001243039	RefSeq	Mus musculus predicted gene 4070 (Gm4070), transcript variant 1, mRNA.	2.48864	6.9693	5.5907	0.000138306	0.0166055	1.36452
TC1400002161.mm.2	NM_172603	Phf11a	PHD finger protein 11A	NM_172603	RefSeq	Mus musculus PHD finger protein 11A (Phf11a), mRNA.	2.46644	7.12778	4.98272	0.000362586	0.0254986	0.439082
TC1000003213.mm.2	NM_008147	Lilr4b	leukocyte immunoglobulin-like receptor, subfamily B, member 4B	NM_008147	RefSeq	Mus musculus leukocyte immunoglobulin-like receptor, subfamily B, member 4B (Lilr4b), transcript variant 1, mRNA.	2.45893	8.64269	5.80597	9.95552e-05	0.0146019	1.67815
TC0300001444.mm.2	NM_010259	Gbp2b	guanylate binding protein 2b	NM_010259	RefSeq	Mus musculus guanylate binding protein 2b (Gbp2b), mRNA.	2.45735	7.4411	6.06324	6.77838e-05	0.0133173	2.04326
TC0100003888.mm.2	NM_008329	Ifi204	interferon activated gene 204	NM_008329	RefSeq	Mus musculus interferon activated gene 204 (Ifi204), mRNA.	2.45547	10.7537	6.01024	7.33145e-05	0.0133173	1.96891
TC1700001522.mm.2	NM_013521	Fpr1	formyl peptide receptor 1	NM_013521	RefSeq	Mus musculus formyl peptide receptor 1 (Fpr1), mRNA.	2.45515	6.22912	5.31381	0.000213136	0.0204321	0.95025
TC0700002644.mm.2	NM_001190974	Axl	AXL receptor tyrosine kinase	NM_001190974	RefSeq	Mus musculus AXL receptor tyrosine kinase (Axl), transcript variant 2, mRNA.	2.45261	9.07971	5.8175	9.7836e-05	0.0146019	1.69474
TC0500000850.mm.2	NM_009140	Cxcl2	chemokine (C-X-C motif) ligand 2	NM_009140	RefSeq	Mus musculus chemokine (C-X-C motif) ligand 2 (Cxcl2), mRNA.	2.45176	7.26942	5.06853	0.000315474	0.0241994	0.573189
TC0800000659.mm.2	ENSMUST00000070631	Ddx60	DEAD (Asp-Glu-Ala-Asp) box polypeptide 60	ENSMUST00000070631	ENSEMBL	DEAD (Asp-Glu-Ala-Asp) box polypeptide 60 [gene_biotype:protein_coding transcript_biotype:protein_coding]	2.45018	8.90704	5.06755	0.000315973	0.0241994	0.571666
TC1000001813.mm.2	NM_001166402	Tnfaip3	tumor necrosis factor, alpha-induced protein 3	NM_001166402	RefSeq	Mus musculus tumor necrosis factor, alpha-induced protein 3 (Tnfaip3), transcript variant 2, mRNA.	2.43944	7.83085	6.08675	6.5474e-05	0.0133173	2.0761
TC1100001171.mm.2	NM_010927	Nos2	nitric oxide synthase 2, inducible	NM_010927	RefSeq	Mus musculus nitric oxide synthase 2, inducible (Nos2), transcript variant 1, mRNA.	2.4382	6.7785	7.5186	9.0936e-06	0.00582488	3.91503
TC0600000827.mm.2	NM_001081110	Cd8a	CD8 antigen, alpha chain	NM_001081110	RefSeq	Mus musculus CD8 antigen, alpha chain (Cd8a), transcript variant 1, mRNA.	2.43091	7.15994	4.97374	0.000367926	0.0254986	0.424989
TC0200005290.mm.2	NM_001139519	Zbp1	Z-DNA binding protein 1	NM_001139519	RefSeq	Mus musculus Z-DNA binding protein 1 (Zbp1), transcript variant 2, mRNA.	2.42519	8.5666	6.03408	7.07696e-05	0.0133173	2.00241
TC0500002756.mm.2	NM_021274	Cxcl10	chemokine (C-X-C motif) ligand 10	NM_021274	RefSeq	Mus musculus chemokine (C-X-C motif) ligand 10 (Cxcl10), mRNA.	2.40758	11.1702	5.38492	0.000190534	0.0192473	1.0578
TC1700002816.mm.2	NM_001142706	Cfb	complement factor B	NM_001142706	RefSeq	Mus musculus complement factor B (Cfb), transcript variant 2, mRNA.	2.40304	7.57359	4.7507	0.000530987	0.0304793	0.0709093
TC0600001404.mm.2	NM_001163161	Clec4d	C-type lectin domain family 4, member d	NM_001163161	RefSeq	Mus musculus C-type lectin domain family 4, member d (Clec4d), transcript variant 2, mRNA.	2.39212	7.41305	5.09142	0.000304025	0.0239936	0.608785
TC0100000743.mm.2	NM_001081746	Gm7609	predicted pseudogene 7609	NM_001081746	RefSeq	Mus musculus predicted pseudogene 7609 (Gm7609), mRNA.	2.38663	9.08231	6.04798	6.93292e-05	0.0133173	2.0219
TC1000000252.mm.2	NM_178666	Themis	thymocyte selection associated	NM_178666	RefSeq	Mus musculus thymocyte selection associated (Themis), transcript variant 1, mRNA.	2.37777	6.46742	5.02633	0.000337778	0.0248627	0.507384
TC1700002788.mm.2	NM_023124	H2-Q8	histocompatibility 2, Q region locus 8	NM_023124	RefSeq	Mus musculus histocompatibility 2, Q region locus 8 (H2-Q8), mRNA.	2.36466	8.13286	5.08734	0.000306034	0.0239936	0.602444
TC0700001116.mm.2	NM_001113527	Isg20	interferon-stimulated protein	NM_001113527	RefSeq	Mus musculus interferon-stimulated protein (Isg20), transcript variant 2, mRNA.	2.35164	8.92056	7.40063	1.05958e-05	0.00627738	3.77509
TC0400004171.mm.2	NM_015783	Isg15	ISG15 ubiquitin-like modifier	NM_015783	RefSeq	Mus musculus ISG15 ubiquitin-like modifier (Isg15), mRNA.	2.34949	7.76442	7.96491	5.17506e-06	0.00470497	4.4268
TC0700003940.mm.2	NM_001146007	Trim12c	tripartite motif-containing 12C	NM_001146007	RefSeq	Mus musculus tripartite motif-containing 12C (Trim12c), transcript variant 1, mRNA.	2.34521	6.75322	8.05554	4.62808e-06	0.00470497	4.52739
TC0700001520.mm.2	NM_001243916	Trim34b	tripartite motif-containing 34B	NM_001243916	RefSeq	Mus musculus tripartite motif-containing 34B (Trim34b), mRNA.	2.34372	7.40625	6.4646	3.78934e-05	0.0102209	2.59188
TC1200001768.mm.2	NM_010907	Nfkbia	nuclear factor of kappa light polypeptide gene enhancer in B cells inhibitor, alpha	NM_010907	RefSeq	Mus musculus nuclear factor of kappa light polypeptide gene enhancer in B cells inhibitor, alpha (Nfkbia), mRNA.	2.34067	8.4312	6.80155	2.36453e-05	0.00925583	3.03305
TC1400002869.mm.2	NM_199015	Phf11d	PHD finger protein 11D	NM_199015	RefSeq	Mus musculus PHD finger protein 11D (Phf11d), mRNA.	2.33026	9.65577	6.00629	7.3745e-05	0.0133173	1.96335
TC0300000161.mm.2	NM_009425	Tnfsf10	tumor necrosis factor (ligand) superfamily, member 10	NM_009425	RefSeq	Mus musculus tumor necrosis factor (ligand) superfamily, member 10 (Tnfsf10), mRNA.	2.32729	6.55737	5.27284	0.000227427	0.0210158	0.887933
TC0500001240.mm.2	NM_145209	Oasl1	2-5 oligoadenylate synthetase-like 1	NM_145209	RefSeq	Mus musculus 2-5 oligoadenylate synthetase-like 1 (Oasl1), mRNA.	2.32512	6.51291	9.15159	1.2837e-06	0.00345882	5.66052
TC1_GL456211_random00000010.mm.2	uc008idh.1	C130026I21Rik	RIKEN cDNA C130026I21 gene	uc008idh.1	UCSC Genes	Mus musculus RIKEN cDNA C130026I21 gene (C130026I21Rik), transcript variant 2, mRNA.	2.32231	6.63154	8.26465	3.58886e-06	0.00459766	4.75532
TC1500001727.mm.2	NM_020498	Ly6i	lymphocyte antigen 6 complex, locus I	NM_020498	RefSeq	Mus musculus lymphocyte antigen 6 complex, locus I (Ly6i), mRNA.	2.31134	6.7134	5.52002	0.000154288	0.0173645	1.25993
TC1100001238.mm.2	NM_011408	Slfn2	schlafen 2	NM_011408	RefSeq	Mus musculus schlafen 2 (Slfn2), mRNA.	2.31033	8.68974	5.12376	0.000288598	0.0237139	0.65891
TC0600001369.mm.2	NM_011909	Usp18	ubiquitin specific peptidase 18	NM_011909	RefSeq	Mus musculus ubiquitin specific peptidase 18 (Usp18), mRNA.	2.29216	9.4813	7.66479	7.54125e-06	0.0057444	4.08571
TC1000003214.mm.2	NM_013532	Lilrb4a	leukocyte immunoglobulin-like receptor, subfamily B, member 4A	NM_013532	RefSeq	Mus musculus leukocyte immunoglobulin-like receptor, subfamily B, member 4A (Lilrb4a), transcript variant 1, mRNA.	2.28374	9.97637	5.77909	0.000103689	0.0147655	1.6394
TC0700003936.mm.2	ENSMUST00000051795	Trim5	tripartite motif-containing 5	ENSMUST00000051795	ENSEMBL	tripartite motif-containing 5 [gene_biotype:protein_coding transcript_biotype:protein_coding]	2.28148	7.47922	8.03365	4.75425e-06	0.00470497	4.50319
TC1000001596.mm.2	NM_019963	Stat2	signal transducer and activator of transcription 2	NM_019963	RefSeq	Mus musculus signal transducer and activator of transcription 2 (Stat2), mRNA.	2.23753	9.22896	8.00497	4.92518e-06	0.00470497	4.4714
TC1700000685.mm.2	NR_051981	H2-Q5	histocompatibility 2, Q region locus 5	NR_051981	RefSeq	Mus musculus histocompatibility 2, Q region locus 5 (H2-Q5), non-coding RNA.	2.22897	8.66981	5.95096	8.00733e-05	0.0134738	1.88522
TC1900000211.mm.2	NM_023044	Slc15a3	solute carrier family 15, member 3	NM_023044	RefSeq	Mus musculus solute carrier family 15, member 3 (Slc15a3), mRNA.	2.2041	8.86886	6.33967	4.53063e-05	0.0110886	2.42384
TC0700003938.mm.2	NM_023835	Trim12a	tripartite motif-containing 12A	NM_023835	RefSeq	Mus musculus tripartite motif-containing 12A (Trim12a), mRNA.	2.20148	9.38768	7.5186	9.09362e-06	0.00582488	3.91503
TC1700001892.mm.2	NM_001001892	H2-K1	histocompatibility 2, K1, K region	NM_001001892	RefSeq	Mus musculus histocompatibility 2, K1, K region (H2-K1), transcript variant 1, mRNA.	2.19238	11.275	5.23132	0.000242952	0.0215444	0.824492
TC1700002823.mm.2	NM_010395	H2-T10	histocompatibility 2, T region locus 10	NM_010395	RefSeq	Mus musculus histocompatibility 2, T region locus 10 (H2-T10), transcript variant 1, coding, mRNA.	2.19172	10.2136	5.6081	0.000134645	0.0165295	1.39015
TC1100002648.mm.2	NM_173434	9930111J21Rik2	RIKEN cDNA 9930111J21 gene 2	NM_173434	RefSeq	Mus musculus RIKEN cDNA 9930111J21 gene 2 (9930111J21Rik2), mRNA.	2.1568	9.65628	4.80221	0.000487553	0.0291515	0.153342
TC1700002820.mm.2	NM_001271005	C920025E04Rik	RIKEN cDNA C920025E04 gene	NM_001271005	RefSeq	Mus musculus RIKEN cDNA C920025E04 gene (C920025E04Rik), mRNA.	2.14062	7.83933	5.06811	0.000315684	0.0241994	0.572548
TC0600000340.mm.2	NM_197986	Tmem140	transmembrane protein 140	NM_197986	RefSeq	Mus musculus transmembrane protein 140 (Tmem140), mRNA.	2.13729	7.65208	6.62782	3.00985e-05	0.00978745	2.80777
TC1700002789.mm.2	NM_001198560	H2-Q7	histocompatibility 2, Q region locus 7	NM_001198560	RefSeq	Mus musculus histocompatibility 2, Q region locus 7 (H2-Q7), transcript variant 2, mRNA.	2.11799	8.76485	5.98951	7.56065e-05	0.0134019	1.9397
TC1600001556.mm.2	NM_001039530	Parp14	poly (ADP-ribose) polymerase family, member 14	NM_001039530	RefSeq	Mus musculus poly (ADP-ribose) polymerase family, member 14 (Parp14), mRNA.	2.11074	7.95298	5.10655	0.000296701	0.0239883	0.632259
TC1100002642.mm.2	NM_001024230	Gm5431	predicted gene 5431	NM_001024230	RefSeq	Mus musculus predicted gene 5431 (Gm5431), mRNA.	2.1031	8.61673	4.78307	0.00050324	0.0297969	0.122756
TC0300000137.mm.2	NM_001276248	Cp	ceruloplasmin	NM_001276248	RefSeq	Mus musculus ceruloplasmin (Cp), transcript variant 3, mRNA.	2.10188	9.80695	10.9203	2.04738e-07	0.00166895	7.2024
TC1500001815.mm.2	NM_177820	Apol10b	apolipoprotein L 10B	NM_177820	RefSeq	Mus musculus apolipoprotein L 10B (Apol10b), mRNA.	2.08093	7.03213	6.66733	2.84813e-05	0.00978745	2.85941
TC0500003186.mm.2	NM_001163470	Trafd1	TRAF type zinc finger domain containing 1	NM_001163470	RefSeq	Mus musculus TRAF type zinc finger domain containing 1 (Trafd1), transcript variant 1, mRNA.	2.08043	8.58847	5.28785	0.000222077	0.0207252	0.910798
TC1100004292.mm.2	NM_001114679	9930111J21Rik1	RIKEN cDNA 9930111J21 gene 1	NM_001114679	RefSeq	Mus musculus RIKEN cDNA 9930111J21 gene 1 (9930111J21Rik1), mRNA.	2.06624	9.67992	4.7135	0.00056486	0.0313386	0.0111533
TC0500003176.mm.2	NM_145226	Oas3	2-5 oligoadenylate synthetase 3	NM_145226	RefSeq	Mus musculus 2-5 oligoadenylate synthetase 3 (Oas3), mRNA.	2.04504	6.97059	9.08555	1.38211e-06	0.00345882	5.59641
TC0100002711.mm.2	uc007bth.2	Csprs	component of Sp100-rs	uc007bth.2	UCSC Genes	Mus musculus component of Sp100-rs (Csprs), mRNA.	2.03901	10.0106	5.55525	0.000146089	0.016884	1.31217
TC0100000758.mm.2	uc007bty.1	Csprs	component of Sp100-rs	uc007bty.1	UCSC Genes	Mus musculus component of Sp100-rs (Csprs), mRNA.	2.02612	10.0293	10.0816	4.73201e-07	0.00222278	6.51158
TC1_GL456212_random00000013.mm.2	uc008idk.1	Sp110	Sp110 nuclear body protein	uc008idk.1	UCSC Genes	RecName: Full=Sp110 nuclear body protein; AltName: Full=Intracellular pathogen resistance protein 1;	2.01847	7.41455	5.89656	8.68605e-05	0.0139095	1.80793
TC1700002071.mm.2	NM_008204	H2-M2	histocompatibility 2, M region locus 2	NM_008204	RefSeq	Mus musculus histocompatibility 2, M region locus 2 (H2-M2), mRNA.	1.99922	6.0656	5.27641	0.000226145	0.020966	0.893362
TC0200003630.mm.2	NM_001164477	Ifih1	interferon induced with helicase C domain 1	NM_001164477	RefSeq	Mus musculus interferon induced with helicase C domain 1 (Ifih1), transcript variant 2, mRNA.	1.98033	9.55718	5.81779	9.77921e-05	0.0146019	1.69516
TC0600003503.mm.2	NM_025992	Herc6	hect domain and RLD 6	NM_025992	RefSeq	Mus musculus hect domain and RLD 6 (Herc6), mRNA.	1.93617	10.0168	5.46575	0.000167885	0.0180543	1.17908
TC1900000500.mm.2	NM_008332	Ifit2	interferon-induced protein with tetratricopeptide repeats 2	NM_008332	RefSeq	Mus musculus interferon-induced protein with tetratricopeptide repeats 2 (Ifit2), mRNA.	1.91128	9.00065	6.3346	4.56386e-05	0.0110886	2.41696
TC0900002188.mm.2	NM_009850	Cd3g	CD3 antigen, gamma polypeptide	NM_009850	RefSeq	Mus musculus CD3 antigen, gamma polypeptide (Cd3g), mRNA.	1.90775	6.35918	4.7175	0.000561117	0.0312782	0.0175784
TC0900003250.mm.2	NM_153287	Csrnp1	cysteine-serine-rich nuclear protein 1	NM_153287	RefSeq	Mus musculus cysteine-serine-rich nuclear protein 1 (Csrnp1), mRNA.	1.9054	7.25459	8.78491	1.94486e-06	0.00346568	5.298
TC0700003850.mm.2	NM_010531	Il18bp	interleukin 18 binding protein	NM_010531	RefSeq	Mus musculus interleukin 18 binding protein (Il18bp), mRNA.	1.90386	7.86741	4.88004	0.000428874	0.0272853	0.277139
TC0100000765.mm.2	NM_001013817	Sp140	Sp140 nuclear body protein	NM_001013817	RefSeq	Mus musculus Sp140 nuclear body protein (Sp140), mRNA.	1.90182	7.40391	6.28358	4.91245e-05	0.0114297	2.34759
TC1100003779.mm.2	NM_030150	Dhx58	DEXH (Asp-Glu-X-His) box polypeptide 58	NM_030150	RefSeq	Mus musculus DEXH (Asp-Glu-X-His) box polypeptide 58 (Dhx58), mRNA.	1.84023	8.06475	6.63105	2.99627e-05	0.00978745	2.812
TC0100001381.mm.2	NM_011267	Rgs16	regulator of G-protein signaling 16	NM_011267	RefSeq	Mus musculus regulator of G-protein signaling 16 (Rgs16), mRNA.	1.82177	7.37647	7.24276	1.30355e-05	0.00720375	3.58468
TC1100000989.mm.2	NM_001037713	Xaf1	XIAP associated factor 1	NM_001037713	RefSeq	Mus musculus XIAP associated factor 1 (Xaf1), transcript variant 1, mRNA.	1.81012	9.71495	6.17053	5.79003e-05	0.0127918	2.19241
TC1700002790.mm.2	NM_001267808	H2-L	histocompatibility 2, D region locus L	NM_001267808	RefSeq	Mus musculus histocompatibility 2, D region locus L (H2-L), mRNA.	1.78407	10.0393	5.13478	0.000283529	0.0233654	0.675963
TC1500000617.mm.2	NM_001163621	Apol6	apolipoprotein L 6	NM_001163621	RefSeq	Mus musculus apolipoprotein L 6 (Apol6), transcript variant 2, mRNA.	1.77196	7.06609	5.7595	0.000106819	0.0147655	1.61107
TC0100002707.mm.2	NM_001037909	C130026I21Rik	RIKEN cDNA C130026I21 gene	NM_001037909	RefSeq	Mus musculus RIKEN cDNA C130026I21 gene (C130026I21Rik), transcript variant 2, mRNA.	1.77183	9.22027	8.70191	2.14056e-06	0.00346568	5.21369
TC0500003243.mm.2	NM_030701	Hcar2	hydroxycarboxylic acid receptor 2	NM_030701	RefSeq	Mus musculus hydroxycarboxylic acid receptor 2 (Hcar2), mRNA.	1.67775	6.81463	4.81465	0.000477637	0.0286552	0.173185
TC0600003108.mm.2	NM_001097617	C1s1	complement component 1, s subcomponent 1	NM_001097617	RefSeq	Mus musculus complement component 1, s subcomponent 1 (C1s1), transcript variant 2, mRNA.	1.67251	7.79707	5.11251	0.000293871	0.0239883	0.641485
TC1500000688.mm.2	NM_001160415	Apobec3	apolipoprotein B mRNA editing enzyme, catalytic polypeptide 3	NM_001160415	RefSeq	Mus musculus apolipoprotein B mRNA editing enzyme, catalytic polypeptide 3 (Apobec3), transcript variant 1, mRNA.	1.6667	8.23682	5.59367	0.000137673	0.0166055	1.3689
TC1900001418.mm.2	NM_009890	Ch25h	cholesterol 25-hydroxylase	NM_009890	RefSeq	Mus musculus cholesterol 25-hydroxylase (Ch25h), mRNA.	1.66203	6.97001	4.75657	0.000525837	0.0303811	0.0803261
TC1600001919.mm.2	NM_023380	Samsn1	SAM domain, SH3 domain and nuclear localization signals, 1	NM_023380	RefSeq	Mus musculus SAM domain, SH3 domain and nuclear localization signals, 1 (Samsn1), mRNA.	1.59998	5.46409	5.02617	0.000337866	0.0248627	0.507135
TC0500003181.mm.2	NM_145211	Oas1a	2-5 oligoadenylate synthetase 1A	NM_145211	RefSeq	Mus musculus 2-5 oligoadenylate synthetase 1A (Oas1a), mRNA.	1.57569	7.99529	5.05586	0.000322	0.0244616	0.553469
TC1100002003.mm.2	ENSMUST00000093902	Rnf213	ring finger protein 213	ENSMUST00000093902	ENSEMBL	ring finger protein 213 [gene_biotype:protein_coding transcript_biotype:protein_coding]	1.56685	10.468	5.87263	9.00383e-05	0.0143369	1.77376
TC0200005112.mm.2	NM_011414	Slpi	secretory leukocyte peptidase inhibitor	NM_011414	RefSeq	Mus musculus secretory leukocyte peptidase inhibitor (Slpi), mRNA.	1.56355	7.75609	6.56697	3.27832e-05	0.00994087	2.72777
TC0300002718.mm.2	NM_001113529	Csf1	colony stimulating factor 1 (macrophage)	NM_001113529	RefSeq	Mus musculus colony stimulating factor 1 (macrophage) (Csf1), transcript variant 2, mRNA.	1.53235	10.6156	5.63117	0.000129952	0.016206	1.42404
TC1500002183.mm.2	NM_172612	Rnd1	Rho family GTPase 1	NM_172612	RefSeq	Mus musculus Rho family GTPase 1 (Rnd1), mRNA.	1.53001	6.4743	5.65883	0.000124551	0.0158003	1.46458
TC0500001349.mm.2	NM_001083925	Oas1b	2-5 oligoadenylate synthetase 1B	NM_001083925	RefSeq	Mus musculus 2-5 oligoadenylate synthetase 1B (Oas1b), transcript variant 1, coding, mRNA.	1.52078	8.43674	5.72746	0.000112151	0.0147655	1.56463
TC1700000600.mm.2	NM_001199733	Daxx	Fas death domain-associated protein	NM_001199733	RefSeq	Mus musculus Fas death domain-associated protein (Daxx), transcript variant 1, mRNA.	1.51794	8.40829	6.50085	3.59929e-05	0.0100594	2.64019
TC1000003161.mm.2	NM_016811	Dgka	diacylglycerol kinase, alpha	NM_016811	RefSeq	Mus musculus diacylglycerol kinase, alpha (Dgka), mRNA.	1.51013	7.17265	6.0212	7.21323e-05	0.0133173	1.98432
TC0600003125.mm.2	NM_008479	Lag3	lymphocyte-activation gene 3	NM_008479	RefSeq	Mus musculus lymphocyte-activation gene 3 (Lag3), mRNA.	1.50378	6.22046	5.37007	0.000195036	0.0195619	1.03541
TC1000000562.mm.2	NM_011073	Prf1	perforin 1 (pore forming protein)	NM_011073	RefSeq	Mus musculus perforin 1 (pore forming protein) (Prf1), mRNA.	1.50142	5.96178	6.4449	3.89709e-05	0.010265	2.56555
TC0200005438.mm.2	NM_183162	Helz2	helicase with zinc finger 2, transcriptional coactivator	NM_183162	RefSeq	Mus musculus helicase with zinc finger 2, transcriptional coactivator (Helz2), mRNA.	1.48729	8.51684	6.60897	3.09039e-05	0.00978745	2.78306
TC0300000354.mm.2	NM_009834	Noct	nocturnin	NM_009834	RefSeq	Mus musculus nocturnin (Noct), mRNA.	1.4647	8.60565	7.37533	1.09514e-05	0.00627738	3.74481
TC0500003180.mm.2	NM_011852	Oas1g	2-5 oligoadenylate synthetase 1G	NM_011852	RefSeq	Mus musculus 2-5 oligoadenylate synthetase 1G (Oas1g), transcript variant 1, mRNA.	1.43991	8.65774	5.91511	8.4481e-05	0.013684	1.83432
TC1500002347.mm.2	NM_001163575	Parp10	poly (ADP-ribose) polymerase family, member 10	NM_001163575	RefSeq	Mus musculus poly (ADP-ribose) polymerase family, member 10 (Parp10), transcript variant 1, mRNA.	1.42064	9.97042	4.96695	0.000372021	0.0254986	0.414315
TC1400002866.mm.2	NM_010371	Gzmc	granzyme C	NM_010371	RefSeq	Mus musculus granzyme C (Gzmc), mRNA.	1.41903	4.95615	5.95863	7.91627e-05	0.0134738	1.89608
TC1100000009.mm.2	NM_178149	Pik3ip1	phosphoinositide-3-kinase interacting protein 1	NM_178149	RefSeq	Mus musculus phosphoinositide-3-kinase interacting protein 1 (Pik3ip1), mRNA.	1.41343	8.0918	6.5944	3.15424e-05	0.00978745	2.76391
TC0100002721.mm.2	BC071209	Csprs	component of Sp100-rs	BC071209	GenBank	Mus musculus component of Sp100-rs, mRNA (cDNA clone MGC:78111 IMAGE:4910142), complete cds.	1.41293	5.1446	7.46858	9.70059e-06	0.00607559	3.85594
TC0600003139.mm.2	NM_145391	Tapbpl	TAP binding protein-like	NM_145391	RefSeq	Mus musculus TAP binding protein-like (Tapbpl), mRNA.	1.41022	7.76001	5.45828	0.000169852	0.0180854	1.16793
TC0100003320.mm.2	NM_023141	Tor3a	torsin family 3, member A	NM_023141	RefSeq	Mus musculus torsin family 3, member A (Tor3a), mRNA.	1.40909	8.60024	5.19103	0.000259087	0.022468	0.762679
TC0Y00000223.mm.2	NM_133362	Erdr1	erythroid differentiation regulator 1	NM_133362	RefSeq	Mus musculus erythroid differentiation regulator 1 (Erdr1), mRNA.	1.40884	9.86091	7.86187	5.88251e-06	0.00488355	4.31108
TC0200004251.mm.2	NM_178695	Prrg4	proline rich Gla (G-carboxyglutamic acid) 4 (transmembrane)	NM_178695	RefSeq	Mus musculus proline rich Gla (G-carboxyglutamic acid) 4 (transmembrane) (Prrg4), mRNA.	1.4073	6.67303	4.88645	0.000424381	0.0271219	0.287301
TC1100000119.mm.2	NM_001159401	Upp1	uridine phosphorylase 1	NM_001159401	RefSeq	Mus musculus uridine phosphorylase 1 (Upp1), transcript variant 3, mRNA.	1.3983	6.04995	8.8073	1.89543e-06	0.00346568	5.3206
TC1_GL456221_random00000019.mm.2	NM_033616	Csprs	component of Sp100-rs	NM_033616	RefSeq	Mus musculus component of Sp100-rs (Csprs), mRNA.	1.39235	6.62789	8.32144	3.35208e-06	0.00459766	4.81623
TC0700003998.mm.2	NR_030719	Gm8979	very large inducible GTPase 1 pseudogene	NR_030719	RefSeq	Mus musculus predicted gene 8979 (Gm8979), non-coding RNA.	1.38915	5.83522	5.35637	0.000199289	0.0196578	1.01471
TC0700004007.mm.2	uc012frt.1	Gm8989	very large inducible GTPase 1 pseudogene	uc012frt.1	UCSC Genes	Mus musculus predicted gene 8989 (Gm8989), non-coding RNA.	1.38915	5.83522	5.35637	0.000199289	0.0196578	1.01471
TC1100001657.mm.2	NM_027320	Ifi35	interferon-induced protein 35	NM_027320	RefSeq	Mus musculus interferon-induced protein 35 (Ifi35), mRNA.	1.36669	8.69664	5.72157	0.000113162	0.0147655	1.55608
TC0500001597.mm.2	NM_001039103	Rasa4	RAS p21 protein activator 4	NM_001039103	RefSeq	Mus musculus RAS p21 protein activator 4 (Rasa4), transcript variant 2, mRNA.	1.3617	7.28812	4.93831	0.000389822	0.0259629	0.369245
TC1700000623.mm.2	NM_011530	Tap2	transporter 2, ATP-binding cassette, sub-family B (MDR/TAP)	NM_011530	RefSeq	Mus musculus transporter 2, ATP-binding cassette, sub-family B (MDR/TAP) (Tap2), mRNA.	1.36032	8.7391	5.82305	9.70188e-05	0.0146019	1.70272
TC1700002815.mm.2	NM_011413	C4a	complement component 4A (Rodgers blood group)	NM_011413	RefSeq	Mus musculus complement component 4A (Rodgers blood group) (C4a), mRNA.	1.3591	8.16906	7.00993	1.77943e-05	0.00810848	3.2972
TC0700002128.mm.2	NM_177363	Tarm1	T cell-interacting, activating receptor on myeloid cells 1	NM_177363	RefSeq	Mus musculus T cell-interacting, activating receptor on myeloid cells 1 (Tarm1), mRNA.	1.35348	6.92193	5.68311	0.000120005	0.0153978	1.50007
TC0700004288.mm.2	NM_019738	Nupr1	nuclear protein transcription regulator 1	NM_019738	RefSeq	Mus musculus nuclear protein transcription regulator 1 (Nupr1), mRNA.	1.35143	9.10405	5.80537	9.96451e-05	0.0146019	1.67729
TC0300002959.mm.2	NM_028943	Sgms2	sphingomyelin synthase 2	NM_028943	RefSeq	Mus musculus sphingomyelin synthase 2 (Sgms2), mRNA.	1.34625	6.76218	5.83271	9.5615e-05	0.0146019	1.71659
TC0600000637.mm.2	NM_172728	Creb5	cAMP responsive element binding protein 5	NM_172728	RefSeq	Mus musculus cAMP responsive element binding protein 5 (Creb5), mRNA.	1.3443	7.33433	5.30873	0.000214855	0.020527	0.942538
TC0600002114.mm.2	NM_172893	Parp12	poly (ADP-ribose) polymerase family, member 12	NM_172893	RefSeq	Mus musculus poly (ADP-ribose) polymerase family, member 12 (Parp12), mRNA.	1.34084	10.5986	5.03112	0.000335164	0.0248586	0.514871
TC1200002438.mm.2	BC138468	Ahnak2	AHNAK nucleoprotein 2	BC138468	GenBank	Mus musculus AHNAK nucleoprotein 2, mRNA (cDNA clone MGC:170093 IMAGE:8861488), complete cds.	1.33854	8.50176	6.71634	2.66033e-05	0.00961686	2.92313
TC0600001787.mm.2	NM_010156	Samd9l	sterile alpha motif domain containing 9-like	NM_010156	RefSeq	Mus musculus sterile alpha motif domain containing 9-like (Samd9l), mRNA.	1.33184	9.80991	5.36089	0.000197872	0.0196578	1.02156
TC0600001481.mm.2	NM_181402	Parp11	poly (ADP-ribose) polymerase family, member 11	NM_181402	RefSeq	Mus musculus poly (ADP-ribose) polymerase family, member 11 (Parp11), mRNA.	1.32368	8.79909	5.24882	0.000236278	0.0214124	0.851258
TC0700001816.mm.2	NM_025347	Ypel3	yippee-like 3 (Drosophila)	NM_025347	RefSeq	Mus musculus yippee-like 3 (Drosophila) (Ypel3), mRNA.	1.30964	7.91676	6.1585	5.89271e-05	0.0128744	2.17578
TC0200000383.mm.2	NM_177611	Psd4	pleckstrin and Sec7 domain containing 4	NM_177611	RefSeq	Mus musculus pleckstrin and Sec7 domain containing 4 (Psd4), mRNA.	1.30817	5.89816	4.97265	0.00036858	0.0254986	0.423276
TC1100000041.mm.2	NM_001039537	Lif	leukemia inhibitory factor	NM_001039537	RefSeq	Mus musculus leukemia inhibitory factor (Lif), transcript variant 2, mRNA.	1.30078	7.34954	5.04466	0.000327891	0.0245684	0.536006
TC1500000631.mm.2	NM_001134802	Apol7e	apolipoprotein L 7e	NM_001134802	RefSeq	Mus musculus apolipoprotein L 7e (Apol7e), mRNA.	1.29171	5.71065	5.72574	0.000112446	0.0147655	1.56213
TC0400004173.mm.2	NM_001008233	Plekhn1	pleckstrin homology domain containing, family N member 1	NM_001008233	RefSeq	Mus musculus pleckstrin homology domain containing, family N member 1 (Plekhn1), mRNA.	1.29014	6.41836	7.37014	1.10259e-05	0.00627738	3.73859
TC1700002814.mm.2	NM_009780	C4b	complement component 4B (Chido blood group)	NM_009780	RefSeq	Mus musculus complement component 4B (Chido blood group) (C4b), mRNA.	1.28188	9.90413	9.54911	8.30065e-07	0.00334208	6.0359
TC1600001742.mm.2	NM_001159394	Nfkbiz	nuclear factor of kappa light polypeptide gene enhancer in B cells inhibitor, zeta	NM_001159394	RefSeq	Mus musculus nuclear factor of kappa light polypeptide gene enhancer in B cells inhibitor, zeta (Nfkbiz), transcript variant 2, mRNA.	1.27402	7.4333	4.89317	0.000419728	0.0269426	0.297941
TC1500000565.mm.2	NM_026960	Gsdmd	gasdermin D	NM_026960	RefSeq	Mus musculus gasdermin D (Gsdmd), mRNA.	1.25877	7.49008	4.76781	0.000516125	0.0301794	0.0983357
TC0200004599.mm.2	NM_010554	Il1a	interleukin 1 alpha	NM_010554	RefSeq	Mus musculus interleukin 1 alpha (Il1a), mRNA.	1.25133	4.84348	5.161	0.000271847	0.0229026	0.716444
TC1400001930.mm.2	NM_008102	Gch1	GTP cyclohydrolase 1	NM_008102	RefSeq	Mus musculus GTP cyclohydrolase 1 (Gch1), mRNA.	1.23249	6.07581	5.18373	0.000262127	0.0225525	0.751462
TC1000000877.mm.2	NM_008655	Gadd45b	growth arrest and DNA-damage-inducible 45 beta	NM_008655	RefSeq	Mus musculus growth arrest and DNA-damage-inducible 45 beta (Gadd45b), mRNA.	1.23244	7.76795	5.57797	0.000141048	0.016703	1.34575
TC1700000682.mm.2	NM_010392	H2-Q2	histocompatibility 2, Q region locus 2	NM_010392	RefSeq	Mus musculus histocompatibility 2, Q region locus 2 (H2-Q2), mRNA.	1.21628	7.22006	6.72316	2.63526e-05	0.00961686	2.93197
TC1700002791.mm.2	NM_010390	H2-Q1	histocompatibility 2, Q region locus 1	NM_010390	RefSeq	Mus musculus histocompatibility 2, Q region locus 1 (H2-Q1), mRNA.	1.20888	7.51433	5.0201	0.000341209	0.0248773	0.497649
TC1700001598.mm.2	NM_001161746	Tnfrsf12a	tumor necrosis factor receptor superfamily, member 12a	NM_001161746	RefSeq	Mus musculus tumor necrosis factor receptor superfamily, member 12a (Tnfrsf12a), transcript variant 2, mRNA.	1.18014	9.15196	6.59499	3.15167e-05	0.00978745	2.76468
TC0100002725.mm.2	NM_030194	Sp110	Sp110 nuclear body protein	NM_030194	RefSeq	Mus musculus Sp110 nuclear body protein (Sp110), transcript variant 2, mRNA.	1.16757	8.18084	8.74779	2.02988e-06	0.00346568	5.26041
TC1600001557.mm.2	NM_001013371	Dtx3l	deltex 3-like (Drosophila)	NM_001013371	RefSeq	Mus musculus deltex 3-like (Drosophila) (Dtx3l), mRNA.	1.1643	8.66193	4.75585	0.000526468	0.0303811	0.0791669
TC1700000881.mm.2	NM_001145979	Gtpbp2	GTP binding protein 2	NM_001145979	RefSeq	Mus musculus GTP binding protein 2 (Gtpbp2), transcript variant 2, mRNA.	1.14555	7.95984	8.04851	4.6682e-06	0.00470497	4.51963
TC0600001422.mm.2	NM_023143	C1ra	complement component 1, r subcomponent A	NM_023143	RefSeq	Mus musculus complement component 1, r subcomponent A (C1ra), mRNA.	1.13755	7.95595	6.59307	3.16016e-05	0.00978745	2.76216
TC0200004363.mm.2	NM_011824	Grem1	gremlin 1	NM_011824	RefSeq	Mus musculus gremlin 1 (Grem1), mRNA.	1.12334	5.82492	6.70973	2.68486e-05	0.00961686	2.91456
TC1700002778.mm.2	NM_001025313	Tapbp	TAP binding protein	NM_001025313	RefSeq	Mus musculus TAP binding protein (Tapbp), transcript variant 1, mRNA.	1.12012	10.0977	5.80307	9.99919e-05	0.0146019	1.67398
TC1000001761.mm.2	NM_001163590	Stx11	syntaxin 11	NM_001163590	RefSeq	Mus musculus syntaxin 11 (Stx11), transcript variant 2, mRNA.	1.11963	6.0052	7.52229	9.05042e-06	0.00582488	3.91938
TC0700004515.mm.2	NM_025378	Ifitm3	interferon induced transmembrane protein 3	NM_025378	RefSeq	Mus musculus interferon induced transmembrane protein 3 (Ifitm3), mRNA.	1.09774	12.1604	5.94894	8.03148e-05	0.0134738	1.88236
TC0200002026.mm.2	NM_001126338	Prnd	prion protein dublet	NM_001126338	RefSeq	Mus musculus prion protein dublet (Prnd), transcript variant 2, mRNA.	1.08749	6.9288	5.07509	0.000312147	0.0241029	0.583399
TC0900001171.mm.2	NM_001195084	Plscr2	phospholipid scramblase 2	NM_001195084	RefSeq	Mus musculus phospholipid scramblase 2 (Plscr2), transcript variant A, mRNA.	1.06763	7.95286	5.74436	0.000109305	0.0147655	1.58914
TC0X00001715.mm.2	ENSMUST00000178789	Gm21887	predicted gene, 21887 [Source:MGI Symbol;Acc:MGI:5434051]	ENSMUST00000178789	ENSEMBL	predicted gene, 21887 [gene_biotype:protein_coding transcript_biotype:protein_coding]	1.06683	8.97086	5.5041	0.000158152	0.0175119	1.23626
TC1200001464.mm.2	NM_001161111	Pqlc3	PQ loop repeat containing	NM_001161111	RefSeq	Mus musculus PQ loop repeat containing (Pqlc3), transcript variant 2, mRNA.	1.06489	9.07317	5.60316	0.000135674	0.0165533	1.38288
TC0500003194.mm.2	NM_178799	Acad12	acyl-Coenzyme A dehydrogenase family, member 12	NM_178799	RefSeq	Mus musculus acyl-Coenzyme A dehydrogenase family, member 12 (Acad12), mRNA.	1.05775	6.05576	4.9871	0.000360008	0.0254297	0.44596
TC0700000826.mm.2	NM_009101	Rras	Harvey rat sarcoma oncogene, subgroup R	NM_009101	RefSeq	Mus musculus Harvey rat sarcoma oncogene, subgroup R (Rras), mRNA.	1.04894	9.60224	5.29315	0.000220219	0.0206666	0.918865
TC1300000258.mm.2	NM_015786	Hist1h1c	histone cluster 1, H1c	NM_015786	RefSeq	Mus musculus histone cluster 1, H1c (Hist1h1c), mRNA.	1.03949	8.55681	6.49742	3.61683e-05	0.0100594	2.63563
TC1600000708.mm.2	NM_010581	Cd47	CD47 antigen (Rh-related antigen, integrin-associated signal transducer)	NM_010581	RefSeq	Mus musculus CD47 antigen (Rh-related antigen, integrin-associated signal transducer) (Cd47), mRNA.	1.03731	10.2268	5.0199	0.000341321	0.0248773	0.497332
TC0900003335.mm.2	NM_023738	Uba7	ubiquitin-like modifier activating enzyme 7	NM_023738	RefSeq	Mus musculus ubiquitin-like modifier activating enzyme 7 (Uba7), mRNA.	1.03335	8.21862	5.16167	0.000271556	0.0229026	0.717472
TC1100004159.mm.2	NM_011150	Lgals3bp	lectin, galactoside-binding, soluble, 3 binding protein	NM_011150	RefSeq	Mus musculus lectin, galactoside-binding, soluble, 3 binding protein (Lgals3bp), mRNA.	1.02897	10.0605	4.83109	0.000464848	0.028315	0.199391
TC1400002368.mm.2	NM_207636	Fndc3a	fibronectin type III domain containing 3A	NM_207636	RefSeq	Mus musculus fibronectin type III domain containing 3A (Fndc3a), mRNA.	1.01813	9.62338	5.10052	0.000299599	0.0239883	0.622903
TC1300001173.mm.2	NM_001081020	Adamts6	a disintegrin-like and metallopeptidase (reprolysin type) with thrombospondin type 1 motif, 6	NM_001081020	RefSeq	Mus musculus a disintegrin-like and metallopeptidase (reprolysin type) with thrombospondin type 1 motif, 6 (Adamts6), mRNA.	0.994845	4.84342	6.08752	6.53996e-05	0.0133173	2.07717
TC1100001197.mm.2	NM_028019	Rnf135	ring finger protein 135	NM_028019	RefSeq	Mus musculus ring finger protein 135 (Rnf135), mRNA.	0.992505	7.60968	4.96799	0.00037139	0.0254986	0.415952
TC1000001452.mm.2	NM_008337	Ifng	interferon gamma	NM_008337	RefSeq	Mus musculus interferon gamma (Ifng), mRNA.	0.989111	5.47426	5.0156	0.000343712	0.024914	0.490605
TC1500001528.mm.2	NM_008764	Tnfrsf11b	tumor necrosis factor receptor superfamily, member 11b (osteoprotegerin)	NM_008764	RefSeq	Mus musculus tumor necrosis factor receptor superfamily, member 11b (osteoprotegerin) (Tnfrsf11b), mRNA.	0.984404	7.02451	5.40656	0.00018417	0.0188778	1.09037
TC0500003178.mm.2	NM_033541	Oas1c	2-5 oligoadenylate synthetase 1C	NM_033541	RefSeq	Mus musculus 2-5 oligoadenylate synthetase 1C (Oas1c), mRNA.	0.97945	6.67328	6.77249	2.46128e-05	0.00947439	2.99568
TC1300000365.mm.2	NM_011452	Serpinb9b	serine (or cysteine) peptidase inhibitor, clade B, member 9b	NM_011452	RefSeq	Mus musculus serine (or cysteine) peptidase inhibitor, clade B, member 9b (Serpinb9b), mRNA.	0.975309	5.12072	5.10777	0.000296119	0.0239883	0.634148
TC0800000482.mm.2	NM_001044740	Slc7a2	solute carrier family 7 (cationic amino acid transporter, y+ system), member 2	NM_001044740	RefSeq	Mus musculus solute carrier family 7 (cationic amino acid transporter, y+ system), member 2 (Slc7a2), transcript variant 2, mRNA.	0.967839	5.84888	4.95679	0.000378237	0.0256873	0.398339
TC0100000736.mm.2	ENSMUST00000097669	Gm10553	predicted gene 10553 [Source:MGI Symbol;Acc:MGI:3642178]	ENSMUST00000097669	ENSEMBL	predicted gene 10553 [gene_biotype:protein_coding transcript_biotype:protein_coding]	0.966948	6.69292	6.99453	1.81686e-05	0.00810848	3.2779
TC0900000500.mm.2	NM_023061	Mcam	melanoma cell adhesion molecule	NM_023061	RefSeq	Mus musculus melanoma cell adhesion molecule (Mcam), mRNA.	0.959726	10.1465	4.74768	0.000533652	0.0305542	0.0660731
TC1300001081.mm.2	NM_010170	F2rl2	coagulation factor II (thrombin) receptor-like 2	NM_010170	RefSeq	Mus musculus coagulation factor II (thrombin) receptor-like 2 (F2rl2), mRNA.	0.959569	6.76563	6.10577	6.36659e-05	0.0132915	2.10261
TC1700002481.mm.2	NM_001164074	Tgif1	TGFB-induced factor homeobox 1	NM_001164074	RefSeq	Mus musculus TGFB-induced factor homeobox 1 (Tgif1), transcript variant 3, mRNA.	0.956098	7.80712	6.23451	5.27461e-05	0.0119887	2.28048
TC1300000709.mm.2	NM_001048060	Idnk	idnK gluconokinase homolog (E. coli)	NM_001048060	RefSeq	Mus musculus idnK gluconokinase homolog (E. coli) (Idnk), transcript variant 2, mRNA.	0.95409	10.3643	5.34407	0.000203189	0.0197471	0.99612
TC0600001258.mm.2	NM_001113553	Irak2	interleukin-1 receptor-associated kinase 2	NM_001113553	RefSeq	Mus musculus interleukin-1 receptor-associated kinase 2 (Irak2), transcript variant 2, mRNA.	0.953824	6.91039	5.3959	0.000187275	0.0190547	1.07435
TC1700001699.mm.2	NM_013642	Dusp1	dual specificity phosphatase 1	NM_013642	RefSeq	Mus musculus dual specificity phosphatase 1 (Dusp1), mRNA.	0.953348	10.0428	5.79128	0.000101793	0.0147124	1.65699
TC1300000255.mm.2	NM_023422	Hist1h2bc	histone cluster 1, H2bc	NM_023422	RefSeq	Mus musculus histone cluster 1, H2bc (Hist1h2bc), transcript variant 1, mRNA.	0.942761	10.377	9.16704	1.26178e-06	0.00345882	5.67545
TC1200001237.mm.2	NM_009396	Tnfaip2	tumor necrosis factor, alpha-induced protein 2	NM_009396	RefSeq	Mus musculus tumor necrosis factor, alpha-induced protein 2 (Tnfaip2), mRNA.	0.940197	9.30726	5.10319	0.000298312	0.0239883	0.627047
TC0800000011.mm.2	NM_001122818	Pnpla6	patatin-like phospholipase domain containing 6	NM_001122818	RefSeq	Mus musculus patatin-like phospholipase domain containing 6 (Pnpla6), transcript variant 1, mRNA.	0.928198	7.12659	5.5928	0.000137859	0.0166055	1.36761
TC0300001937.mm.2	NM_011990	Slc7a11	solute carrier family 7 (cationic amino acid transporter, y+ system), member 11	NM_011990	RefSeq	Mus musculus solute carrier family 7 (cationic amino acid transporter, y+ system), member 11 (Slc7a11), mRNA.	0.921168	7.30431	4.93946	0.00038909	0.0259629	0.371057
TC0900003011.mm.2	NM_145619	Parp3	poly (ADP-ribose) polymerase family, member 3	NM_145619	RefSeq	Mus musculus poly (ADP-ribose) polymerase family, member 3 (Parp3), transcript variant 2, mRNA.	0.919151	8.9997	6.65432	2.90033e-05	0.00978745	2.84243
TC0400002095.mm.2	NM_024263	Mxra8	matrix-remodelling associated 8	NM_024263	RefSeq	Mus musculus matrix-remodelling associated 8 (Mxra8), mRNA.	0.915453	6.62046	5.0789	0.000310233	0.0240209	0.589321
TC0400001646.mm.2	NM_023665	Rsrp1	arginine/serine rich protein 1	NM_023665	RefSeq	Mus musculus arginine/serine rich protein 1 (Rsrp1), mRNA.	0.913893	9.20975	5.50727	0.000157375	0.0175119	1.24098
TC1400001105.mm.2	NM_001286411	Elf1	E74-like factor 1	NM_001286411	RefSeq	Mus musculus E74-like factor 1 (Elf1), transcript variant 2, mRNA.	0.913629	9.22343	5.14804	0.000277557	0.0230965	0.696446
TC1500001810.mm.2	NM_001024848	Apol7b	apolipoprotein L 7b	NM_001024848	RefSeq	Mus musculus apolipoprotein L 7b (Apol7b), mRNA.	0.907464	6.58958	4.96919	0.000370667	0.0254986	0.417832
TC0800000770.mm.2	NM_008353	Il12rb1	interleukin 12 receptor, beta 1	NM_008353	RefSeq	Mus musculus interleukin 12 receptor, beta 1 (Il12rb1), mRNA.	0.90609	6.17165	6.14729	5.99029e-05	0.0128878	2.16026
TC0100001765.mm.2	NM_022019	Dusp10	dual specificity phosphatase 10	NM_022019	RefSeq	Mus musculus dual specificity phosphatase 10 (Dusp10), mRNA.	0.868383	7.46916	4.7162	0.000562328	0.0312782	0.0154941
TC0600001424.mm.2	NM_001113356	C1rb	complement component 1, r subcomponent B	NM_001113356	RefSeq	Mus musculus complement component 1, r subcomponent B (C1rb), mRNA.	0.868024	7.36802	6.45452	3.84408e-05	0.0102209	2.57841
TC0200002588.mm.2	NM_030743	Rnf114	ring finger protein 114	NM_030743	RefSeq	Mus musculus ring finger protein 114 (Rnf114), mRNA.	0.856452	9.9426	7.01787	1.76044e-05	0.00810848	3.30714
TC1200000750.mm.2	NM_001079694	Srsf5	serine/arginine-rich splicing factor 5	NM_001079694	RefSeq	Mus musculus serine/arginine-rich splicing factor 5 (Srsf5), transcript variant 2, mRNA.	0.854891	10.2235	6.39353	4.19367e-05	0.0106481	2.49659
TC1400002180.mm.2	NM_001164155	Tnfrsf19	tumor necrosis factor receptor superfamily, member 19	NM_001164155	RefSeq	Mus musculus tumor necrosis factor receptor superfamily, member 19 (Tnfrsf19), transcript variant 2, mRNA.	0.851642	7.93023	6.91611	2.02103e-05	0.00837659	3.17908
TC0200001354.mm.2	NM_018828	Fnbp4	formin binding protein 4	NM_018828	RefSeq	Mus musculus formin binding protein 4 (Fnbp4), mRNA.	0.848269	7.4529	5.76673	0.000105652	0.0147655	1.62153
TC0300000769.mm.2	NM_001038587	Adar	adenosine deaminase, RNA-specific	NM_001038587	RefSeq	Mus musculus adenosine deaminase, RNA-specific (Adar), transcript variant 2, mRNA.	0.847977	9.08141	6.2683	5.02229e-05	0.011508	2.32673
TC0200001448.mm.2	NM_001025246	Trp53i11	transformation related protein 53 inducible protein 11	NM_001025246	RefSeq	Mus musculus transformation related protein 53 inducible protein 11 (Trp53i11), mRNA.	0.846658	8.68572	6.02568	7.16547e-05	0.0133173	1.99062
TC0800003235.mm.2	NM_001168621	Znrf1	zinc and ring finger 1	NM_001168621	RefSeq	Mus musculus zinc and ring finger 1 (Znrf1), transcript variant 2, mRNA.	0.839592	9.48053	6.92289	2.00244e-05	0.00837659	3.18766
TC1700001578.mm.2	NM_001110254	Zfp945	zinc finger protein 945	NM_001110254	RefSeq	Mus musculus zinc finger protein 945 (Zfp945), transcript variant 1, mRNA.	0.838627	5.73277	5.55677	0.000145747	0.016884	1.31441
TC1700000934.mm.2	NM_001033922	Treml4	triggering receptor expressed on myeloid cells-like 4	NM_001033922	RefSeq	Mus musculus triggering receptor expressed on myeloid cells-like 4 (Treml4), transcript variant 1, mRNA.	0.835551	5.13852	5.05064	0.000324734	0.0245684	0.545326
TC1200000287.mm.2	NM_001033436	Atxn7l1	ataxin 7-like 1	NM_001033436	RefSeq	Mus musculus ataxin 7-like 1 (Atxn7l1), transcript variant 1, mRNA.	0.833227	8.3838	5.76541	0.000105864	0.0147655	1.61963
TC0700002786.mm.2	NM_001111073	Fxyd5	FXYD domain-containing ion transport regulator 5	NM_001111073	RefSeq	Mus musculus FXYD domain-containing ion transport regulator 5 (Fxyd5), transcript variant 1, mRNA.	0.830492	11.3097	5.21533	0.000249224	0.0218821	0.799991
TC0400002980.mm.2	NM_007408	Plin2	perilipin 2	NM_007408	RefSeq	Mus musculus perilipin 2 (Plin2), mRNA.	0.829308	10.5798	4.92361	0.000399312	0.0261265	0.346046
TC0800002597.mm.2	NM_008416	Junb	jun B proto-oncogene	NM_008416	RefSeq	Mus musculus jun B proto-oncogene (Junb), mRNA.	0.806769	8.16951	5.68898	0.000118933	0.0153762	1.50863
TC0300000754.mm.2	NM_025327	Krtcap2	keratinocyte associated protein 2	NM_025327	RefSeq	Mus musculus keratinocyte associated protein 2 (Krtcap2), transcript variant 1, mRNA.	0.805365	11.01	6.16823	5.80951e-05	0.0127918	2.18923
TC0X00003308.mm.2	NM_178935	Txlng	taxilin gamma	NM_178935	RefSeq	Mus musculus taxilin gamma (Txlng), transcript variant 1, mRNA.	0.795286	6.27946	6.71309	2.67235e-05	0.00961686	2.91892
TC0300002734.mm.2	NM_001081320	Cyb561d1	cytochrome b-561 domain containing 1	NM_001081320	RefSeq	Mus musculus cytochrome b-561 domain containing 1 (Cyb561d1), transcript variant 1, mRNA.	0.789499	6.02454	4.72882	0.00055064	0.0311506	0.0357928
TC0800002841.mm.2	NM_023182	Ctrl	chymotrypsin-like	NM_023182	RefSeq	Mus musculus chymotrypsin-like (Ctrl), mRNA.	0.789037	6.39987	6.8466	2.22255e-05	0.00894862	3.09071
TC0400003360.mm.2	NR_024078	Btbd19	BTB (POZ) domain containing 19	NR_024078	RefSeq	Mus musculus BTB (POZ) domain containing 19 (Btbd19), long non-coding RNA.	0.786021	8.31518	5.74175	0.000109739	0.0147655	1.58536
TC0400004170.mm.2	NM_021604	Agrn	agrin	NM_021604	RefSeq	Mus musculus agrin (Agrn), mRNA.	0.78443	8.70387	6.52049	3.50058e-05	0.0100594	2.66628
TC1700000751.mm.2	NM_029602	Znrd1as	Znrd1 antisense	NM_029602	RefSeq	Mus musculus Znrd1 antisense (Znrd1as), mRNA.	0.780946	6.15879	4.83775	0.000459778	0.028278	0.209978
TC1300000028.mm.2	NM_011803	Klf6	Kruppel-like factor 6	NM_011803	RefSeq	Mus musculus Kruppel-like factor 6 (Klf6), mRNA.	0.774451	9.36734	5.81098	9.88037e-05	0.0146019	1.68537
TC0600000914.mm.2	NM_013586	Loxl3	lysyl oxidase-like 3	NM_013586	RefSeq	Mus musculus lysyl oxidase-like 3 (Loxl3), mRNA.	0.767039	9.83033	5.54762	0.000147826	0.0170054	1.30087
TC1400000163.mm.2	NM_026341	Nudt13	nudix (nucleoside diphosphate linked moiety X)-type motif 13	NM_026341	RefSeq	Mus musculus nudix (nucleoside diphosphate linked moiety X)-type motif 13 (Nudt13), mRNA.	0.763828	8.28853	4.74537	0.0005357	0.0305631	0.0623716
TC0200000393.mm.2	NM_146251	Pnpla7	patatin-like phospholipase domain containing 7	NM_146251	RefSeq	Mus musculus patatin-like phospholipase domain containing 7 (Pnpla7), mRNA.	0.757713	7.91521	5.72976	0.000111759	0.0147655	1.56797
TC1300001112.mm.2	NM_001271388	Ankra2	ankyrin repeat, family A (RFXANK-like), 2	NM_001271388	RefSeq	Mus musculus ankyrin repeat, family A (RFXANK-like), 2 (Ankra2), transcript variant 1, mRNA.	0.754082	7.10158	4.7239	0.000555165	0.0311689	0.0278837
TC1900001769.mm.2	NM_026325	Tmem179b	transmembrane protein 179B	NM_026325	RefSeq	Mus musculus transmembrane protein 179B (Tmem179b), transcript variant 1, mRNA.	0.749631	7.99656	4.99471	0.00035558	0.0253072	0.457891
TC1100003395.mm.2	NM_001045543	Heatr9	HEAT repeat containing 9	NM_001045543	RefSeq	Mus musculus HEAT repeat containing 9 (Heatr9), mRNA.	0.74512	4.78798	4.97732	0.00036579	0.0254986	0.430602
TC0900002651.mm.2	NM_001198789	Ccpg1os	cell cycle progression 1, opposite strand	NM_001198789	RefSeq	Mus musculus cell cycle progression 1, opposite strand (Ccpg1os), mRNA.	0.736873	6.93672	4.96576	0.000372745	0.0254986	0.412443
TC0700003771.mm.2	NM_007602	Capn5	calpain 5	NM_007602	RefSeq	Mus musculus calpain 5 (Capn5), transcript variant 1, mRNA.	0.722951	6.31734	4.91107	0.000407591	0.0262873	0.326249
TC1100003318.mm.2	NM_001042565	Wsb1	WD repeat and SOCS box-containing 1	NM_001042565	RefSeq	Mus musculus WD repeat and SOCS box-containing 1 (Wsb1), transcript variant 2, mRNA.	0.72163	9.35427	4.84562	0.00045385	0.0281128	0.222505
TC0700001519.mm.2	NM_001013616	Trim6	tripartite motif-containing 6	NM_001013616	RefSeq	Mus musculus tripartite motif-containing 6 (Trim6), mRNA.	0.681772	5.98195	6.0111	7.32203e-05	0.0133173	1.97013
TC1000001328.mm.2	NM_001033261	Zfc3h1	zinc finger, C3H1-type containing	NM_001033261	RefSeq	Mus musculus zinc finger, C3H1-type containing (Zfc3h1), mRNA.	0.679473	8.71005	5.75674	0.000107268	0.0147655	1.60707
TC1000000784.mm.2	NM_007793	Cstb	cystatin B	NM_007793	RefSeq	Mus musculus cystatin B (Cstb), mRNA.	0.673446	9.88203	5.2341	0.000241877	0.0215444	0.828752
TC0600003267.mm.2	NM_172891	Styk1	serine/threonine/tyrosine kinase 1	NM_172891	RefSeq	Mus musculus serine/threonine/tyrosine kinase 1 (Styk1), mRNA.	0.670321	6.49696	4.94841	0.000383445	0.0258541	0.385152
TC0600002422.mm.2	NM_007836	Gadd45a	growth arrest and DNA-damage-inducible 45 alpha	NM_007836	RefSeq	Mus musculus growth arrest and DNA-damage-inducible 45 alpha (Gadd45a), mRNA.	0.662651	7.87937	5.32961	0.000207879	0.0200646	0.974219
TC1600000508.mm.2	NM_001082547	Gm5483	predicted gene 5483	NM_001082547	RefSeq	Mus musculus predicted gene 5483 (Gm5483), mRNA.	0.652011	5.94958	4.86255	0.000441376	0.0277673	0.249407
TC0600001308.mm.2	NM_001166580	8430408G22Rik	RIKEN cDNA 8430408G22 gene	NM_001166580	RefSeq	Mus musculus RIKEN cDNA 8430408G22 gene (8430408G22Rik), transcript variant 2, mRNA.	0.648599	6.22211	4.8307	0.000465152	0.028315	0.19876
TC1000002940.mm.2	NM_001288586	Mdm2	transformed mouse 3T3 cell double minute 2	NM_001288586	RefSeq	Mus musculus transformed mouse 3T3 cell double minute 2 (Mdm2), transcript variant 2, mRNA.	0.632781	9.95982	5.03846	0.000331203	0.0246948	0.526324
TC1600002061.mm.2	NM_026110	Paxbp1	PAX3 and PAX7 binding protein 1	NM_026110	RefSeq	Mus musculus PAX3 and PAX7 binding protein 1 (Paxbp1), mRNA.	0.630944	9.03325	5.49957	0.000159269	0.0175119	1.22953
TC0800001902.mm.2	NM_001081187	Htra4	HtrA serine peptidase 4	NM_001081187	RefSeq	Mus musculus HtrA serine peptidase 4 (Htra4), mRNA.	0.616122	4.97181	4.92323	0.000399556	0.0261265	0.345456
TC1900000888.mm.2	NM_001136091	Tcirg1	T cell, immune regulator 1, ATPase, H+ transporting, lysosomal V0 protein A3	NM_001136091	RefSeq	Mus musculus T cell, immune regulator 1, ATPase, H+ transporting, lysosomal V0 protein A3 (Tcirg1), transcript variant 2, mRNA.	0.605762	9.36521	4.78601	0.000500796	0.0297146	0.127459
TC0300002103.mm.2	NM_019937	Ccnl1	cyclin L1	NM_019937	RefSeq	Mus musculus cyclin L1 (Ccnl1), mRNA.	0.599286	8.91058	5.09678	0.000301412	0.0239936	0.617094
TCUn_JH58430400000005.mm.2	NR_003518	Pisd-ps3	phosphatidylserine decarboxylase, pseudogene 3	NR_003518	RefSeq	Mus musculus phosphatidylserine decarboxylase, pseudogene 3 (Pisd-ps3), non-coding RNA.	0.598719	9.58799	4.81437	0.000477857	0.0286552	0.17274
TC1700000688.mm.2	NM_010391	H2-Q10	histocompatibility 2, Q region locus 10	NM_010391	RefSeq	Mus musculus histocompatibility 2, Q region locus 10 (H2-Q10), mRNA.	0.590825	5.59382	5.73633	0.000110648	0.0147655	1.5775
TC0300001610.mm.2	NM_008371	Il7	interleukin 7	NM_008371	RefSeq	Mus musculus interleukin 7 (Il7), transcript variant 1, mRNA.	0.572015	4.6644	5.35576	0.000199479	0.0196578	1.0138
TC1400002838.mm.2	uc007scr.1	Gm10021	predicted gene 10021	uc007scr.1	UCSC Genes	SubName: Full=Putative uncharacterized protein ;	0.570328	4.20677	5.41551	0.000181602	0.0188778	1.10383
TC1000000050.mm.2	NM_011835	Katna1	katanin p60 (ATPase-containing) subunit A1	NM_011835	RefSeq	Mus musculus katanin p60 (ATPase-containing) subunit A1 (Katna1), mRNA.	0.559407	7.93555	4.92916	0.0003957	0.026057	0.35481
TC1200000744.mm.2	NM_001242419	Susd6	sushi domain containing 6	NM_001242419	RefSeq	Mus musculus sushi domain containing 6 (Susd6), transcript variant 1, mRNA.	0.54573	8.24959	4.93183	0.000393973	0.0260041	0.359029
TC0500002010.mm.2	NM_011203	Ptpn12	protein tyrosine phosphatase, non-receptor type 12	NM_011203	RefSeq	Mus musculus protein tyrosine phosphatase, non-receptor type 12 (Ptpn12), mRNA.	0.545579	9.62065	5.16013	0.000272225	0.0229026	0.715107
TC0300003222.mm.2	NM_007696	Ovgp1	oviductal glycoprotein 1	NM_007696	RefSeq	Mus musculus oviductal glycoprotein 1 (Ovgp1), mRNA.	0.53186	5.06834	5.09206	0.000303711	0.0239936	0.60978
TC1700000721.mm.2	ENSMUST00000173128	Gm19684	predicted gene, 19684 [Source:MGI Symbol;Acc:MGI:5011869]	ENSMUST00000173128	ENSEMBL	predicted gene, 19684 [gene_biotype:protein_coding transcript_biotype:protein_coding]	0.526959	4.25103	5.35163	0.000200781	0.019703	1.00756
TC1400000112.mm.2	NM_008369	Il3ra	interleukin 3 receptor, alpha chain	NM_008369	RefSeq	Mus musculus interleukin 3 receptor, alpha chain (Il3ra), mRNA.	0.512934	8.00855	4.73999	0.000540512	0.0306883	0.0537315
TC0700000147.mm.2	NM_022981	Zfp110	zinc finger protein 110	NM_022981	RefSeq	Mus musculus zinc finger protein 110 (Zfp110), mRNA.	0.511281	8.26936	5.25503	0.000233955	0.0213764	0.860748
TC0200002696.mm.2	NM_001102423	Stx16	syntaxin 16	NM_001102423	RefSeq	Mus musculus syntaxin 16 (Stx16), transcript variant 2, mRNA.	0.479897	8.72233	5.08109	0.000309137	0.024002	0.592729
TC1700001408.mm.2	NM_001083938	Rnaset2a	ribonuclease T2A	NM_001083938	RefSeq	Mus musculus ribonuclease T2A (Rnaset2a), mRNA.	0.471153	11.0034	4.76151	0.000521547	0.0303704	0.0882402
TC1200000034.mm.2	NM_025323	Sf3b6	splicing factor 3B, subunit 6	NM_025323	RefSeq	Mus musculus splicing factor 3B, subunit 6 (Sf3b6), mRNA.	-0.434385	9.49854	-4.82197	0.000471894	0.0286019	0.184865
TC0900002142.mm.2	NM_153762	Rnf26	ring finger protein 26	NM_153762	RefSeq	Mus musculus ring finger protein 26 (Rnf26), mRNA.	-0.46343	8.49901	-5.32322	0.000209988	0.020199	0.964531
TC1700001783.mm.2	NM_019880	Mtch1	mitochondrial carrier homolog 1 (C. elegans)	NM_019880	RefSeq	Mus musculus mitochondrial carrier homolog 1 (C. elegans) (Mtch1), mRNA.	-0.473306	8.9982	-4.87689	0.000431095	0.0273086	0.272154
TC1500001979.mm.2	NM_183017	Ttll12	tubulin tyrosine ligase-like family, member 12	NM_183017	RefSeq	Mus musculus tubulin tyrosine ligase-like family, member 12 (Ttll12), mRNA.	-0.477738	9.1096	-5.26301	0.000231006	0.0212767	0.872934
TC1700000036.mm.2	NM_146073	Zdhhc14	zinc finger, DHHC domain containing 14	NM_146073	RefSeq	Mus musculus zinc finger, DHHC domain containing 14 (Zdhhc14), mRNA.	-0.48031	6.72943	-4.79281	0.000495188	0.0295061	0.138336
TC1300000240.mm.2	NM_178188	Hist1h2ad	histone cluster 1, H2ad	NM_178188	RefSeq	Mus musculus histone cluster 1, H2ad (Hist1h2ad), mRNA.	-0.486873	11.6757	-5.11688	0.000291808	0.0239079	0.648266
TC0500000423.mm.2	NM_145920	Evc2	Ellis van Creveld syndrome 2	NM_145920	RefSeq	Mus musculus Ellis van Creveld syndrome 2 (Evc2), mRNA.	-0.498323	7.92342	-5.40863	0.000183573	0.0188778	1.09348
TC0700002747.mm.2	NM_025548	Tbcb	tubulin folding cofactor B	NM_025548	RefSeq	Mus musculus tubulin folding cofactor B (Tbcb), mRNA.	-0.505897	8.9518	-5.21227	0.000250444	0.0219208	0.795301
TC0500002805.mm.2	NM_133738	Antxr2	anthrax toxin receptor 2	NM_133738	RefSeq	Mus musculus anthrax toxin receptor 2 (Antxr2), mRNA.	-0.507442	7.91508	-5.04326	0.000328636	0.0245684	0.533819
TC0800000148.mm.2	NM_001037736	Arhgef10	Rho guanine nucleotide exchange factor (GEF) 10	NM_001037736	RefSeq	Mus musculus Rho guanine nucleotide exchange factor (GEF) 10 (Arhgef10), transcript variant 2, mRNA.	-0.511014	6.71602	-4.75259	0.000529319	0.0304456	0.0739493
TC1800000583.mm.2	NM_009194	Slc12a2	solute carrier family 12, member 2	NM_009194	RefSeq	Mus musculus solute carrier family 12, member 2 (Slc12a2), mRNA.	-0.519811	7.89435	-4.97323	0.000368231	0.0254986	0.424189
TC1300000182.mm.2	NM_001195421	Hist1h4m	histone cluster 1, H4m	NM_001195421	RefSeq	Mus musculus histone cluster 1, H4m (Hist1h4m), mRNA.	-0.526854	11.5281	-5.96293	7.86575e-05	0.0134738	1.90216
TC1300001564.mm.2	OTTMUST00000001028	Hist1h4n	histone cluster 1, H4n	OTTMUST00000001028	Havana transcript	histone cluster 1, H4n[gene_biotype:protein_coding transcript_biotype:protein_coding]	-0.526854	11.5281	-5.96293	7.86575e-05	0.0134738	1.90216
TC0800002398.mm.2	NM_133772	Ssbp4	single stranded DNA binding protein 4	NM_133772	RefSeq	Mus musculus single stranded DNA binding protein 4 (Ssbp4), mRNA.	-0.536369	9.62553	-5.18235	0.000262709	0.0225525	0.74933
TC1300001562.mm.2	NM_178184	Hist1h2an	histone cluster 1, H2an	NM_178184	RefSeq	Mus musculus histone cluster 1, H2an (Hist1h2an), mRNA.	-0.539818	12.0654	-5.58999	0.000138458	0.0166055	1.36347
TC1900000127.mm.2	NM_008889	Ppp1r14b	protein phosphatase 1, regulatory (inhibitor) subunit 14B	NM_008889	RefSeq	Mus musculus protein phosphatase 1, regulatory (inhibitor) subunit 14B (Ppp1r14b), mRNA.	-0.54248	10.0674	-4.78971	0.000497738	0.0295955	0.133374
TC1100004147.mm.2	NM_001271729	Tk1	thymidine kinase 1	NM_001271729	RefSeq	Mus musculus thymidine kinase 1 (Tk1), transcript variant 2, mRNA.	-0.545171	8.04918	-4.93712	0.000390586	0.0259629	0.367357
TC1300001631.mm.2	NM_175655	Hist1h4f	histone cluster 1, H4f	NM_175655	RefSeq	Mus musculus histone cluster 1, H4f (Hist1h4f), mRNA.	-0.555256	11.143	-5.15419	0.000274832	0.0229848	0.705936
TC1300002036.mm.2	NM_178605	Nop16	NOP16 nucleolar protein	NM_178605	RefSeq	Mus musculus NOP16 nucleolar protein (Nop16), mRNA.	-0.555459	8.93939	-4.87678	0.000431178	0.0273086	0.271968
TC0600002613.mm.2	NM_001163427	Pradc1	protease-associated domain containing 1	NM_001163427	RefSeq	Mus musculus protease-associated domain containing 1 (Pradc1), transcript variant 2, mRNA.	-0.558018	7.03432	-5.82275	9.70631e-05	0.0146019	1.70229
TC0300000934.mm.2	NM_178215	Hist2h3b	histone cluster 2, H3b	NM_178215	RefSeq	Mus musculus histone cluster 2, H3b (Hist2h3b), mRNA.	-0.56024	11.8518	-5.57391	0.000141936	0.0167378	1.33975
TC1300000261.mm.2	NM_178193	Hist1h4b	histone cluster 1, H4b	NM_178193	RefSeq	Mus musculus histone cluster 1, H4b (Hist1h4b), mRNA.	-0.569249	11.5589	-5.972	7.76016e-05	0.0134738	1.91499
TC0800001414.mm.2	NM_019707	Cdh13	cadherin 13	NM_019707	RefSeq	Mus musculus cadherin 13 (Cdh13), mRNA.	-0.579006	7.08402	-5.24262	0.000238619	0.0214864	0.841784
TC0X00001781.mm.2	NM_018832	Magix	MAGI family member, X-linked	NM_018832	RefSeq	Mus musculus MAGI family member, X-linked (Magix), transcript variant 1, mRNA.	-0.582661	5.44785	-4.91282	0.000406423	0.0262721	0.329018
TC0600002045.mm.2	NM_009658	Akr1b3	aldo-keto reductase family 1, member B3 (aldose reductase)	NM_009658	RefSeq	Mus musculus aldo-keto reductase family 1, member B3 (aldose reductase) (Akr1b3), mRNA.	-0.593091	9.24629	-5.10737	0.000296311	0.0239883	0.633526
TC0400001773.mm.2	NM_001164366	Atp13a2	ATPase type 13A2	NM_001164366	RefSeq	Mus musculus ATPase type 13A2 (Atp13a2), transcript variant 2, mRNA.	-0.600105	8.67382	-5.50075	0.000158977	0.0175119	1.23128
TC1300000173.mm.2	NM_178182	Hist1h2ai	histone cluster 1, H2ai	NM_178182	RefSeq	Mus musculus histone cluster 1, H2ai (Hist1h2ai), mRNA.	-0.602259	11.8464	-6.67335	2.82431e-05	0.00978745	2.86726
TC1900000077.mm.2	NM_026616	Rnaseh2c	ribonuclease H2, subunit C	NM_026616	RefSeq	Mus musculus ribonuclease H2, subunit C (Rnaseh2c), mRNA.	-0.603469	7.83586	-5.78039	0.000103486	0.0147655	1.64128
TC1300000177.mm.2	NM_178201	Hist1h2bn	histone cluster 1, H2bn	NM_178201	RefSeq	Mus musculus histone cluster 1, H2bn (Hist1h2bn), mRNA.	-0.603848	10.1612	-5.17854	0.000264315	0.0225741	0.743468
TC1100001592.mm.2	NM_010517	Igfbp4	insulin-like growth factor binding protein 4	NM_010517	RefSeq	Mus musculus insulin-like growth factor binding protein 4 (Igfbp4), mRNA.	-0.608107	8.53699	-5.93351	8.21875e-05	0.0136207	1.86047
TC0X00003431.mm.2	NM_001177965	Naa10	N(alpha)-acetyltransferase 10, NatA catalytic subunit	NM_001177965	RefSeq	Mus musculus N(alpha)-acetyltransferase 10, NatA catalytic subunit (Naa10), transcript variant 2, mRNA.	-0.61223	8.38897	-5.40061	0.000185896	0.0189829	1.08143
TC1300001835.mm.2	NM_001289598	Txndc5	thioredoxin domain containing 5	NM_001289598	RefSeq	Mus musculus thioredoxin domain containing 5 (Txndc5), transcript variant 2, mRNA.	-0.614312	9.5687	-5.22569	0.00024514	0.0216584	0.815874
TC0200002942.mm.2	NM_001112738	Atp5c1	ATP synthase, H+ transporting, mitochondrial F1 complex, gamma polypeptide 1	NM_001112738	RefSeq	Mus musculus ATP synthase, H+ transporting, mitochondrial F1 complex, gamma polypeptide 1 (Atp5c1), transcript variant 2, mRNA.	-0.615618	10.9775	-5.22234	0.000246454	0.0217064	0.810735
TC0X00002384.mm.2	NM_010498	Ids	iduronate 2-sulfatase	NM_010498	RefSeq	Mus musculus iduronate 2-sulfatase (Ids), mRNA.	-0.61592	8.50946	-4.95752	0.000377786	0.0256873	0.39949
TC1300000247.mm.2	NM_013548	Hist1h3f	histone cluster 1, H3f	NM_013548	RefSeq	Mus musculus histone cluster 1, H3f (Hist1h3f), mRNA.	-0.625275	9.39735	-4.77291	0.000511783	0.0300502	0.106497
TC1300001576.mm.2	NM_178186	Hist1h2ag	histone cluster 1, H2ag	NM_178186	RefSeq	Mus musculus histone cluster 1, H2ag (Hist1h2ag), mRNA.	-0.626063	11.6131	-5.96047	7.89459e-05	0.0134738	1.89868
TC0100001442.mm.2	NM_011931	Rfwd2	ring finger and WD repeat domain 2	NM_011931	RefSeq	Mus musculus ring finger and WD repeat domain 2 (Rfwd2), mRNA.	-0.627197	8.82936	-7.00053	1.80218e-05	0.00810848	3.28542
TC0700001349.mm.2	NM_024220	Ndufc2	NADH dehydrogenase (ubiquinone) 1, subcomplex unknown, 2	NM_024220	RefSeq	Mus musculus NADH dehydrogenase (ubiquinone) 1, subcomplex unknown, 2 (Ndufc2), mRNA.	-0.630177	11.2376	-5.40647	0.000184196	0.0188778	1.09024
TC0300002944.mm.2	NM_025509	Ostc	oligosaccharyltransferase complex subunit	NM_025509	RefSeq	Mus musculus oligosaccharyltransferase complex subunit (Ostc), mRNA.	-0.631967	9.32211	-5.08645	0.000306475	0.0239936	0.601056
TC0600002741.mm.2	NM_025578	Mrps25	mitochondrial ribosomal protein S25	NM_025578	RefSeq	Mus musculus mitochondrial ribosomal protein S25 (Mrps25), mRNA.	-0.634876	8.48828	-4.92124	0.000400863	0.0261265	0.342306
TC0900000223.mm.2	NM_178415	Bbs9	Bardet-Biedl syndrome 9 (human)	NM_178415	RefSeq	Mus musculus Bardet-Biedl syndrome 9 (human) (Bbs9), transcript variant 1, mRNA.	-0.636365	8.38824	-4.73927	0.000541161	0.0306883	0.0525711
TC0800002395.mm.2	NM_025577	2810428I15Rik	RIKEN cDNA 2810428I15 gene	NM_025577	RefSeq	Mus musculus RIKEN cDNA 2810428I15 gene (2810428I15Rik), mRNA.	-0.638348	7.71828	-6.51336	3.53608e-05	0.0100594	2.65682
TC0700003650.mm.2	NM_133722	Abhd17c	abhydrolase domain containing 17C	NM_133722	RefSeq	Mus musculus abhydrolase domain containing 17C (Abhd17c), mRNA.	-0.639006	8.71421	-5.23097	0.000243086	0.0215444	0.823961
TC0X00001533.mm.2	NM_016763	Hsd17b10	hydroxysteroid (17-beta) dehydrogenase 10	NM_016763	RefSeq	Mus musculus hydroxysteroid (17-beta) dehydrogenase 10 (Hsd17b10), mRNA.	-0.640696	8.99762	-4.9957	0.000355006	0.0253072	0.459445
TC0100003538.mm.2	NM_025388	Ufc1	ubiquitin-fold modifier conjugating enzyme 1	NM_025388	RefSeq	Mus musculus ubiquitin-fold modifier conjugating enzyme 1 (Ufc1), mRNA.	-0.641349	8.43456	-6.30875	4.73701e-05	0.0112788	2.38187
TC1300000161.mm.2	NM_009054	Trim27	tripartite motif-containing 27	NM_009054	RefSeq	Mus musculus tripartite motif-containing 27 (Trim27), mRNA.	-0.642152	8.26053	-4.99491	0.000355461	0.0253072	0.458213
TC0200003765.mm.2	NM_175015	Atp5g3	ATP synthase, H+ transporting, mitochondrial F0 complex, subunit C3 (subunit 9)	NM_175015	RefSeq	Mus musculus ATP synthase, H+ transporting, mitochondrial F0 complex, subunit C3 (subunit 9) (Atp5g3), transcript variant 2, mRNA.	-0.642628	10.8485	-4.99742	0.000354016	0.0253072	0.462139
TC1300000181.mm.2	NM_001177544	Hist1h2ao	histone cluster 1, H2ao	NM_001177544	RefSeq	Mus musculus histone cluster 1, H2ao (Hist1h2ao), mRNA.	-0.644529	11.6093	-6.03325	7.0856e-05	0.0133173	2.00125
TC1300001565.mm.2	ENSMUST00000081342	Hist1h2ap	histone cluster 1, H2ap	ENSMUST00000081342	ENSEMBL	histone cluster 1, H2ap [gene_biotype:protein_coding transcript_biotype:protein_coding]	-0.644529	11.6093	-6.03325	7.0856e-05	0.0133173	2.00125
TC0600002200.mm.2	NM_001146689	Ezh2	enhancer of zeste 2 polycomb repressive complex 2 subunit	NM_001146689	RefSeq	Mus musculus enhancer of zeste homolog 2 (Drosophila) (Ezh2), transcript variant 2, mRNA.	-0.647798	9.37833	-4.85437	0.000447362	0.0280188	0.236405
TC0200003214.mm.2	NM_138665	Sardh	sarcosine dehydrogenase	NM_138665	RefSeq	Mus musculus sarcosine dehydrogenase (Sardh), mRNA.	-0.6515	6.96667	-4.8572	0.00044528	0.0279505	0.240907
TC1300001574.mm.2	NM_175659	Hist1h2ah	histone cluster 1, H2ah	NM_175659	RefSeq	Mus musculus histone cluster 1, H2ah (Hist1h2ah), mRNA.	-0.65203	11.3583	-6.49281	3.64056e-05	0.0100594	2.62949
TC1300000268.mm.2	NM_175658	Hist1h2aa	histone cluster 1, H2aa	NM_175658	RefSeq	Mus musculus histone cluster 1, H2aa (Hist1h2aa), mRNA.	-0.653236	8.0954	-5.92983	8.26405e-05	0.0136207	1.85525
TC0600003539.mm.2	NM_194061	D630045J12Rik	RIKEN cDNA D630045J12 gene	NM_194061	RefSeq	Mus musculus RIKEN cDNA D630045J12 gene (D630045J12Rik), mRNA.	-0.653775	6.90157	-5.8053	9.96562e-05	0.0146019	1.67719
TC0900000285.mm.2	NM_001195632	Arhgap32	Rho GTPase activating protein 32	NM_001195632	RefSeq	Mus musculus Rho GTPase activating protein 32 (Arhgap32), transcript variant 1, mRNA.	-0.654943	7.15902	-5.24909	0.000236174	0.0214124	0.85168
TC0100001711.mm.2	NM_007415	Parp1	poly (ADP-ribose) polymerase family, member 1	NM_007415	RefSeq	Mus musculus poly (ADP-ribose) polymerase family, member 1 (Parp1), mRNA.	-0.658829	8.26716	-5.47998	0.000164201	0.0179373	1.20033
TC1300001645.mm.2	NM_178192	Hist1h4a	histone cluster 1, H4a	NM_178192	RefSeq	Mus musculus histone cluster 1, H4a (Hist1h4a), mRNA.	-0.665246	12.1955	-7.61581	8.0271e-06	0.00580092	4.02886
TC1300000167.mm.2	ENSMUST00000041159	AK157302	cDNA sequence AK157302	ENSMUST00000041159	ENSEMBL	cDNA sequence AK157302	-0.67124	8.50102	-5.20129	0.000254871	0.0222393	0.778454
TC1700002177.mm.2	NM_001162864	Ttbk1	tau tubulin kinase 1	NM_001162864	RefSeq	Mus musculus tau tubulin kinase 1 (Ttbk1), mRNA.	-0.678818	5.74375	-5.16139	0.000271678	0.0229026	0.717043
TC1300001558.mm.2	NM_178183	Hist1h2ak	histone cluster 1, H2ak	NM_178183	RefSeq	Mus musculus histone cluster 1, H2ak (Hist1h2ak), mRNA.	-0.681808	10.523	-6.56656	3.28023e-05	0.00994087	2.72723
TC1300000179.mm.2	NM_178202	Hist1h2bp	histone cluster 1, H2bp	NM_178202	RefSeq	Mus musculus histone cluster 1, H2bp (Hist1h2bp), transcript variant 1, mRNA.	-0.685929	7.71898	-5.36752	0.000195819	0.0195708	1.03156
TC1400002714.mm.2	NM_001033336	Abcc4	ATP-binding cassette, sub-family C (CFTR/MRP), member 4	NM_001033336	RefSeq	Mus musculus ATP-binding cassette, sub-family C (CFTR/MRP), member 4 (Abcc4), transcript variant 1, mRNA.	-0.689116	8.05778	-5.33517	0.000206061	0.0199575	0.982651
TC1000002509.mm.2	NM_021462	Mknk2	MAP kinase-interacting serine/threonine kinase 2	NM_021462	RefSeq	Mus musculus MAP kinase-interacting serine/threonine kinase 2 (Mknk2), mRNA.	-0.689749	10.0149	-5.25393	0.000234364	0.0213764	0.859073
TC1000002003.mm.2	ENSMUST00000080898	Amd2	S-adenosylmethionine decarboxylase 2	ENSMUST00000080898	ENSEMBL	S-adenosylmethionine decarboxylase 2 [gene_biotype:protein_coding transcript_biotype:protein_coding]	-0.692555	7.11696	-5.60691	0.000134892	0.0165295	1.3884
TC0500000888.mm.2	NM_001009818	43354	septin 11	NM_001009818	RefSeq	Mus musculus septin 11 (Sept11), transcript variant 3, mRNA.	-0.694937	10.5001	-4.98749	0.000359781	0.0254297	0.446568
TC0100003258.mm.2	NM_197990	1700025G04Rik	RIKEN cDNA 1700025G04 gene	NM_197990	RefSeq	Mus musculus RIKEN cDNA 1700025G04 gene (1700025G04Rik), mRNA.	-0.701171	8.97688	-6.12138	6.22226e-05	0.0132855	2.12431
TC0300002042.mm.2	NM_030685	Serp1	stress-associated endoplasmic reticulum protein 1	NM_030685	RefSeq	Mus musculus stress-associated endoplasmic reticulum protein 1 (Serp1), mRNA.	-0.701427	10.031	-6.11257	6.30326e-05	0.0132915	2.11207
TC1200002346.mm.2	NM_001159910	Ccdc85c	coiled-coil domain containing 85C	NM_001159910	RefSeq	Mus musculus coiled-coil domain containing 85C (Ccdc85c), mRNA.	-0.70393	7.44136	-5.18103	0.000263262	0.0225525	0.747306
TC0800002512.mm.2	NM_001191004	Lsm6	LSM6 homolog, U6 small nuclear RNA associated (S. cerevisiae)	NM_001191004	RefSeq	Mus musculus LSM6 homolog, U6 small nuclear RNA associated (S. cerevisiae) (Lsm6), transcript variant 1, mRNA.	-0.720484	7.97967	-5.08467	0.000307357	0.023996	0.59829
TC1300001630.mm.2	NM_178197	Hist1h2bh	histone cluster 1, H2bh	NM_178197	RefSeq	Mus musculus histone cluster 1, H2bh (Hist1h2bh), mRNA.	-0.722538	10.1186	-6.83383	2.26186e-05	0.00897862	3.07439
TC0300002499.mm.2	NM_175662	Hist2h2ac	histone cluster 2, H2ac	NM_175662	RefSeq	Mus musculus histone cluster 2, H2ac (Hist2h2ac), mRNA.	-0.725934	11.7058	-5.3731	0.000194107	0.0195382	1.03999
TC1300001635.mm.2	NM_178195	Hist1h2bf	histone cluster 1, H2bf	NM_178195	RefSeq	Mus musculus histone cluster 1, H2bf (Hist1h2bf), mRNA.	-0.731531	9.6295	-5.43028	0.000177451	0.0186615	1.12599
TC1000002523.mm.2	NM_134135	Slc39a3	solute carrier family 39 (zinc transporter), member 3	NM_134135	RefSeq	Mus musculus solute carrier family 39 (zinc transporter), member 3 (Slc39a3), mRNA.	-0.732313	6.35897	-5.10167	0.000299044	0.0239883	0.624687
TC0900002307.mm.2	NM_144784	Acat1	acetyl-Coenzyme A acetyltransferase 1	NM_144784	RefSeq	Mus musculus acetyl-Coenzyme A acetyltransferase 1 (Acat1), mRNA.	-0.73402	9.67628	-5.38514	0.000190467	0.0192473	1.05814
TC1500000587.mm.2	NM_025567	Cyc1	cytochrome c-1	NM_025567	RefSeq	Mus musculus cytochrome c-1 (Cyc1), mRNA.	-0.737525	7.92585	-4.84568	0.00045381	0.0281128	0.22259
TC0900002737.mm.2	NM_009945	Cox7a2	cytochrome c oxidase subunit VIIa 2	NM_009945	RefSeq	Mus musculus cytochrome c oxidase subunit VIIa 2 (Cox7a2), mRNA.	-0.738924	9.8621	-4.77378	0.00051104	0.0300502	0.1079
TC1300001555.mm.2	NM_178199	Hist1h2bl	histone cluster 1, H2bl	NM_178199	RefSeq	Mus musculus histone cluster 1, H2bl (Hist1h2bl), mRNA.	-0.739854	9.95436	-7.00223	1.79804e-05	0.00810848	3.28755
TC0500001251.mm.2	NM_026398	Pop5	processing of precursor 5, ribonuclease P/MRP family (S. cerevisiae)	NM_026398	RefSeq	Mus musculus processing of precursor 5, ribonuclease P/MRP family (S. cerevisiae) (Pop5), mRNA.	-0.743706	6.41087	-5.84959	9.32135e-05	0.01453	1.7408
TC1300000175.mm.2	NM_178200	Hist1h2bm	histone cluster 1, H2bm	NM_178200	RefSeq	Mus musculus histone cluster 1, H2bm (Hist1h2bm), mRNA.	-0.743899	9.73888	-5.71746	0.000113875	0.01479	1.55009
TC0400003440.mm.2	NM_001048168	Nfyc	nuclear transcription factor-Y gamma	NM_001048168	RefSeq	Mus musculus nuclear transcription factor-Y gamma (Nfyc), transcript variant 2, mRNA.	-0.744092	8.88435	-4.95408	0.000379911	0.0257389	0.394082
TC1800000081.mm.2	NM_009226	Snrpd1	small nuclear ribonucleoprotein D1	NM_009226	RefSeq	Mus musculus small nuclear ribonucleoprotein D1 (Snrpd1), mRNA.	-0.750573	8.84118	-5.8582	9.20134e-05	0.01453	1.75313
TC1300000260.mm.2	NM_175660	Hist1h2ab	histone cluster 1, H2ab	NM_175660	RefSeq	Mus musculus histone cluster 1, H2ab (Hist1h2ab), mRNA.	-0.753901	10.8303	-5.23335	0.000242167	0.0215444	0.8276
TC0800003069.mm.2	NM_138656	Mvd	mevalonate (diphospho) decarboxylase	NM_138656	RefSeq	Mus musculus mevalonate (diphospho) decarboxylase (Mvd), transcript variant 1, mRNA.	-0.758452	8.02436	-4.84628	0.000453357	0.0281128	0.223556
TC1300001634.mm.2	NM_178187	Hist1h2ae	histone cluster 1, H2ae	NM_178187	RefSeq	Mus musculus histone cluster 1, H2ae (Hist1h2ae), mRNA.	-0.760806	10.855	-6.76479	2.4876e-05	0.00947439	2.98577
TC0900000508.mm.2	NM_021395	Hyou1	hypoxia up-regulated 1	NM_021395	RefSeq	Mus musculus hypoxia up-regulated 1 (Hyou1), mRNA.	-0.762244	10.4676	-5.65348	0.000125577	0.0158003	1.45675
TC1400002146.mm.2	NM_026526	N6amt2	N-6 adenine-specific DNA methyltransferase 2 (putative)	NM_026526	RefSeq	Mus musculus N-6 adenine-specific DNA methyltransferase 2 (putative) (N6amt2), mRNA.	-0.763378	6.69975	-6.04397	6.97411e-05	0.0133173	2.01628
TC1700002240.mm.2	NM_001008231	Daam2	dishevelled associated activator of morphogenesis 2	NM_001008231	RefSeq	Mus musculus dishevelled associated activator of morphogenesis 2 (Daam2), mRNA.	-0.765176	7.08987	-4.71729	0.000561308	0.0312782	0.0172495
TC1400001471.mm.2	NM_025550	Psmd6	proteasome (prosome, macropain) 26S subunit, non-ATPase, 6	NM_025550	RefSeq	Mus musculus proteasome (prosome, macropain) 26S subunit, non-ATPase, 6 (Psmd6), mRNA.	-0.765997	8.89929	-5.57883	0.000140861	0.016703	1.34702
TC1200001602.mm.2	NM_011158	Prkar2b	protein kinase, cAMP dependent regulatory, type II beta	NM_011158	RefSeq	Mus musculus protein kinase, cAMP dependent regulatory, type II beta (Prkar2b), mRNA.	-0.770898	7.92355	-4.98876	0.000359035	0.0254297	0.44857
TC0500002046.mm.2	NR_015554	AI506816	expressed sequence AI506816	NR_015554	RefSeq	Mus musculus expressed sequence AI506816 (AI506816), transcript variant 1, long non-coding RNA.	-0.774311	10.7657	-4.89188	0.00042062	0.0269426	0.295892
TC0900002156.mm.2	NM_027909	C2cd2l	C2 calcium-dependent domain containing 2-like	NM_027909	RefSeq	Mus musculus C2 calcium-dependent domain containing 2-like (C2cd2l), mRNA.	-0.774887	8.81282	-6.67672	2.81109e-05	0.00978745	2.87165
TC0800003008.mm.2	NM_026572	Gcsh	glycine cleavage system protein H (aminomethyl carrier)	NM_026572	RefSeq	Mus musculus glycine cleavage system protein H (aminomethyl carrier) (Gcsh), mRNA.	-0.780416	8.49816	-5.68209	0.000120193	0.0153978	1.49858
TC1300001561.mm.2	NM_178207	Hist1h3i	histone cluster 1, H3i	NM_178207	RefSeq	Mus musculus histone cluster 1, H3i (Hist1h3i), mRNA.	-0.780748	11.1067	-5.62026	0.00013215	0.0163356	1.40802
TC1300000245.mm.2	NM_175661	Hist1h2af	histone cluster 1, H2af	NM_175661	RefSeq	Mus musculus histone cluster 1, H2af (Hist1h2af), mRNA.	-0.783195	11.4077	-7.57875	8.41698e-06	0.00582488	3.98562
TC1100003775.mm.2	NM_001199296	Acly	ATP citrate lyase	NM_001199296	RefSeq	Mus musculus ATP citrate lyase (Acly), transcript variant 1, mRNA.	-0.786444	10.1561	-4.81722	0.000475616	0.0286552	0.17728
TC1100000093.mm.2	NM_001252282	Ogdh	oxoglutarate (alpha-ketoglutarate) dehydrogenase (lipoamide)	NM_001252282	RefSeq	Mus musculus oxoglutarate (alpha-ketoglutarate) dehydrogenase (lipoamide) (Ogdh), transcript variant 1, mRNA.	-0.787848	10.6238	-5.45754	0.000170048	0.0180854	1.16682
TC0400002271.mm.2	NM_001276292	Wwp1	WW domain containing E3 ubiquitin protein ligase 1	NM_001276292	RefSeq	Mus musculus WW domain containing E3 ubiquitin protein ligase 1 (Wwp1), transcript variant 2, mRNA.	-0.796187	8.45544	-4.83515	0.000461748	0.028278	0.20585
TC0500003504.mm.2	NM_010752	Mad1l1	MAD1 mitotic arrest deficient 1-like 1	NM_010752	RefSeq	Mus musculus MAD1 mitotic arrest deficient 1-like 1 (Mad1l1), mRNA.	-0.796282	8.11061	-5.52322	0.000153524	0.0173645	1.26468
TC0500003169.mm.2	NM_145853	Tpcn1	two pore channel 1	NM_145853	RefSeq	Mus musculus two pore channel 1 (Tpcn1), mRNA.	-0.801353	7.94908	-4.91479	0.000405118	0.0262479	0.332122
TC1300000249.mm.2	NM_178196	Hist1h2bg	histone cluster 1, H2bg	NM_178196	RefSeq	Mus musculus histone cluster 1, H2bg (Hist1h2bg), mRNA.	-0.807326	9.37355	-5.01252	0.000345435	0.024914	0.485786
TC0400001934.mm.2	NM_009272	Srm	spermidine synthase	NM_009272	RefSeq	Mus musculus spermidine synthase (Srm), mRNA.	-0.809691	9.40086	-4.78149	0.000504556	0.0298122	0.120234
TC1100001586.mm.2	NM_001025779	Cdc6	cell division cycle 6	NM_001025779	RefSeq	Mus musculus cell division cycle 6 (Cdc6), transcript variant 2, mRNA.	-0.816917	7.36462	-4.74677	0.00053446	0.0305542	0.0646113
TC0800000932.mm.2	NM_197982	Ddx39	DEAD (Asp-Glu-Ala-Asp) box polypeptide 39	NM_197982	RefSeq	Mus musculus DEAD (Asp-Glu-Ala-Asp) box polypeptide 39 (Ddx39), mRNA.	-0.816962	7.74079	-4.93203	0.000393845	0.0260041	0.359342
TC1200001351.mm.2	NM_134046	Cenpo	centromere protein O	NM_134046	RefSeq	Mus musculus centromere protein O (Cenpo), mRNA.	-0.82226	7.25046	-5.08823	0.000305595	0.0239936	0.603824
TC1300000174.mm.2	NM_178206	Hist1h3h	histone cluster 1, H3h	NM_178206	RefSeq	Mus musculus histone cluster 1, H3h (Hist1h3h), mRNA.	-0.822469	11.1847	-6.05072	6.90491e-05	0.0133173	2.02573
TC1300000191.mm.2	NM_175665	Hist1h2bk	histone cluster 1, H2bk	NM_175665	RefSeq	Mus musculus histone cluster 1, H2bk (Hist1h2bk), mRNA.	-0.824704	9.90943	-7.62522	7.93127e-06	0.00580092	4.0398
TC0900002890.mm.2	NM_145134	Spsb4	splA/ryanodine receptor domain and SOCS box containing 4	NM_145134	RefSeq	Mus musculus splA/ryanodine receptor domain and SOCS box containing 4 (Spsb4), mRNA.	-0.824931	8.07373	-6.10694	6.3557e-05	0.0132915	2.10423
TC1100000573.mm.2	NM_026631	Nhp2	NHP2 ribonucleoprotein	NM_026631	RefSeq	Mus musculus NHP2 ribonucleoprotein (Nhp2), mRNA.	-0.825166	10.295	-4.95229	0.000381026	0.0257526	0.391255
TC1000003224.mm.2	NM_010124	Eif4ebp2	eukaryotic translation initiation factor 4E binding protein 2	NM_010124	RefSeq	Mus musculus eukaryotic translation initiation factor 4E binding protein 2 (Eif4ebp2), mRNA.	-0.830895	8.0739	-6.96726	1.88523e-05	0.00817436	3.24365
TC0600000047.mm.2	NM_052993	C1galt1	core 1 synthase, glycoprotein-N-acetylgalactosamine 3-beta-galactosyltransferase, 1	NM_052993	RefSeq	Mus musculus core 1 synthase, glycoprotein-N-acetylgalactosamine 3-beta-galactosyltransferase, 1 (C1galt1), mRNA.	-0.837355	8.88487	-5.99801	7.46572e-05	0.0133173	1.95169
TC0800002236.mm.2	NM_029701	Spcs3	signal peptidase complex subunit 3 homolog (S. cerevisiae)	NM_029701	RefSeq	Mus musculus signal peptidase complex subunit 3 homolog (S. cerevisiae) (Spcs3), mRNA.	-0.838032	9.16547	-6.33587	4.55553e-05	0.0110886	2.41868
TC1900001316.mm.2	NM_001166414	Rfx3	regulatory factor X, 3 (influences HLA class II expression)	NM_001166414	RefSeq	Mus musculus regulatory factor X, 3 (influences HLA class II expression) (Rfx3), transcript variant 2, mRNA.	-0.842201	8.10401	-5.19679	0.000256713	0.0223308	0.771531
TC0100003610.mm.2	NM_010209	Fh1	fumarate hydratase 1	NM_010209	RefSeq	Mus musculus fumarate hydratase 1 (Fh1), mRNA.	-0.846462	8.68411	-5.415	0.00018175	0.0188778	1.10305
TC1700001156.mm.2	NM_001162870	Spast	spastin	NM_001162870	RefSeq	Mus musculus spastin (Spast), transcript variant 1, mRNA.	-0.846828	6.61989	-7.06902	1.64324e-05	0.00810848	3.37092
TC0500001162.mm.2	NM_019640	Pitpnb	phosphatidylinositol transfer protein, beta	NM_019640	RefSeq	Mus musculus phosphatidylinositol transfer protein, beta (Pitpnb), transcript variant 2, mRNA.	-0.849007	9.69517	-4.85134	0.000449599	0.0280483	0.231591
TC0600001027.mm.2	NM_133933	Rpn1	ribophorin I	NM_133933	RefSeq	Mus musculus ribophorin I (Rpn1), mRNA.	-0.849646	9.83877	-4.76009	0.000522775	0.0303791	0.0859688
TC1100000383.mm.2	NM_145962	Pank3	pantothenate kinase 3	NM_145962	RefSeq	Mus musculus pantothenate kinase 3 (Pank3), mRNA.	-0.853663	9.02407	-5.57895	0.000140836	0.016703	1.34718
TC1700001642.mm.2	NM_026684	Ndufb10	NADH dehydrogenase (ubiquinone) 1 beta subcomplex, 10	NM_026684	RefSeq	Mus musculus NADH dehydrogenase (ubiquinone) 1 beta subcomplex, 10 (Ndufb10), mRNA.	-0.860893	7.06044	-6.064	6.77072e-05	0.0133173	2.04433
TC0500001853.mm.2	NM_001081204	B3glct	beta-3-glucosyltransferase	NM_001081204	RefSeq	Mus musculus beta-3-glucosyltransferase (B3glct), mRNA.	-0.863331	6.98314	-5.1637	0.000270672	0.0229026	0.720608
TC0100003026.mm.2	NM_008567	Mcm6	minichromosome maintenance deficient 6 (MIS5 homolog, S. pombe) (S. cerevisiae)	NM_008567	RefSeq	Mus musculus minichromosome maintenance deficient 6 (MIS5 homolog, S. pombe) (S. cerevisiae) (Mcm6), transcript variant 1, mRNA.	-0.871144	10.6463	-5.01483	0.00034414	0.024914	0.489405
TC0900001419.mm.2	NM_008924	Prkar2a	protein kinase, cAMP dependent regulatory, type II alpha	NM_008924	RefSeq	Mus musculus protein kinase, cAMP dependent regulatory, type II alpha (Prkar2a), mRNA.	-0.875878	7.46339	-5.52038	0.000154202	0.0173645	1.26047
TC1400000072.mm.2	NM_025341	Abhd6	abhydrolase domain containing 6	NM_025341	RefSeq	Mus musculus abhydrolase domain containing 6 (Abhd6), mRNA.	-0.879916	7.21418	-4.88431	0.000425877	0.0271559	0.283907
TC0500003694.mm.2	NM_001163493	Stard13	StAR-related lipid transfer (START) domain containing 13	NM_001163493	RefSeq	Mus musculus StAR-related lipid transfer (START) domain containing 13 (Stard13), transcript variant 1, mRNA.	-0.880212	7.00448	-7.96939	5.14645e-06	0.00470497	4.4318
TC1200000675.mm.2	NM_138745	Mthfd1	methylenetetrahydrofolate dehydrogenase (NADP+ dependent), methenyltetrahydrofolate cyclohydrolase, formyltetrahydrofolate synthase	NM_138745	RefSeq	Mus musculus methylenetetrahydrofolate dehydrogenase (NADP+ dependent), methenyltetrahydrofolate cyclohydrolase, formyltetrahydrofolate synthase (Mthfd1), mRNA.	-0.889423	7.39022	-5.0194	0.000341595	0.0248773	0.496558
TC1500002109.mm.2	NM_001164785	Adamts20	a disintegrin-like and metallopeptidase (reprolysin type) with thrombospondin type 1 motif, 20	NM_001164785	RefSeq	Mus musculus a disintegrin-like and metallopeptidase (reprolysin type) with thrombospondin type 1 motif, 20 (Adamts20), transcript variant 2, mRNA.	-0.890961	7.48773	-5.2994	0.00021805	0.0206226	0.928367
TC0300002118.mm.2	XM_619909.5	Gm5848	PREDICTED: predicted pseudogene 5848 (Gm5848), mRNA.	XM_619909.5	MGI/Jackson Lab	PREDICTED: predicted pseudogene 5848 (Gm5848), mRNA.	-0.892455	9.3642	-5.74739	0.000108802	0.0147655	1.59353
TC0800001927.mm.2	NM_008033	Fnta	farnesyltransferase, CAAX box, alpha	NM_008033	RefSeq	Mus musculus farnesyltransferase, CAAX box, alpha (Fnta), mRNA.	-0.898082	8.19434	-6.37027	4.33583e-05	0.0109108	2.46522
TC1300000192.mm.2	NM_178198	Hist1h2bj	histone cluster 1, H2bj	NM_178198	RefSeq	Mus musculus histone cluster 1, H2bj (Hist1h2bj), mRNA.	-0.90165	9.94619	-6.70685	2.69561e-05	0.00961686	2.91083
TC0300001398.mm.2	NM_016750	H2afz	H2A histone family, member Z	NM_016750	RefSeq	Mus musculus H2A histone family, member Z (H2afz), mRNA.	-0.90667	11.3108	-5.29173	0.000220715	0.0206666	0.916701
TC0300002045.mm.2	NM_009174	Siah2	seven in absentia 2	NM_009174	RefSeq	Mus musculus seven in absentia 2 (Siah2), mRNA.	-0.908315	7.1976	-4.72666	0.000552629	0.0311506	0.0323086
TC0500000307.mm.2	NM_001289522	Cad	carbamoyl-phosphate synthetase 2, aspartate transcarbamylase, and dihydroorotase	NM_001289522	RefSeq	Mus musculus carbamoyl-phosphate synthetase 2, aspartate transcarbamylase, and dihydroorotase (Cad), transcript variant 2, mRNA.	-0.924616	6.63731	-5.42465	0.000179022	0.0187567	1.11755
TC0800002404.mm.2	NM_008841	Pik3r2	phosphatidylinositol 3-kinase, regulatory subunit, polypeptide 2 (p85 beta)	NM_008841	RefSeq	Mus musculus phosphatidylinositol 3-kinase, regulatory subunit, polypeptide 2 (p85 beta) (Pik3r2), mRNA.	-0.926489	6.29073	-5.25481	0.000234037	0.0213764	0.860414
TC1000001198.mm.2	NM_026482	Atp2b1	ATPase, Ca++ transporting, plasma membrane 1	NM_026482	RefSeq	Mus musculus ATPase, Ca++ transporting, plasma membrane 1 (Atp2b1), mRNA.	-0.937713	7.58104	-6.00315	7.40894e-05	0.0133173	1.95893
TC0200001675.mm.2	NM_001165935	Aven	apoptosis, caspase activation inhibitor	NM_001165935	RefSeq	Mus musculus apoptosis, caspase activation inhibitor (Aven), transcript variant 2, mRNA.	-0.941176	8.13275	-8.31944	3.36016e-06	0.00459766	4.81408
TC1400001290.mm.2	NM_008929	Dnajc3	DnaJ (Hsp40) homolog, subfamily C, member 3	NM_008929	RefSeq	Mus musculus DnaJ (Hsp40) homolog, subfamily C, member 3 (Dnajc3), mRNA.	-0.949489	9.67968	-5.06223	0.000318699	0.024342	0.563395
TC1900001617.mm.2	NM_001164363	Nt5c2	5-nucleotidase, cytosolic II	NM_001164363	RefSeq	Mus musculus 5-nucleotidase, cytosolic II (Nt5c2), transcript variant 1, mRNA.	-0.953653	8.73613	-4.866	0.000438883	0.0276722	0.254874
TC0500002272.mm.2	NM_021292	Evc	Ellis van Creveld gene syndrome	NM_021292	RefSeq	Mus musculus Ellis van Creveld gene syndrome (Evc), mRNA.	-0.957365	7.51379	-5.93949	8.14559e-05	0.0135843	1.86896
TC1300000246.mm.2	NM_145073	Hist1h3g	histone cluster 1, H3g	NM_145073	RefSeq	Mus musculus histone cluster 1, H3g (Hist1h3g), mRNA.	-0.967579	10.577	-6.48276	3.69282e-05	0.0101047	2.61611
TC1300000259.mm.2	NM_175664	Hist1h2bb	histone cluster 1, H2bb	NM_175664	RefSeq	Mus musculus histone cluster 1, H2bb (Hist1h2bb), mRNA.	-0.969159	9.33103	-7.02872	1.73485e-05	0.00810848	3.3207
TC1400000172.mm.2	NM_028428	Fut11	fucosyltransferase 11	NM_028428	RefSeq	Mus musculus fucosyltransferase 11 (Fut11), mRNA.	-0.982803	6.5088	-5.34988	0.000201336	0.019703	1.00491
TC0100002204.mm.2	NM_173870	Mgat4a	mannoside acetylglucosaminyltransferase 4, isoenzyme A	NM_173870	RefSeq	Mus musculus mannoside acetylglucosaminyltransferase 4, isoenzyme A (Mgat4a), transcript variant 1, mRNA.	-1.00157	9.53229	-4.96228	0.000374864	0.0255815	0.406975
TC1000000358.mm.2	NM_031877	Wasf1	WAS protein family, member 1	NM_031877	RefSeq	Mus musculus WAS protein family, member 1 (Wasf1), mRNA.	-1.00807	7.9561	-5.23537	0.00024139	0.0215444	0.830691
TC0X00001955.mm.2	NM_026167	Klhl13	kelch-like 13	NM_026167	RefSeq	Mus musculus kelch-like 13 (Klhl13), transcript variant 1, mRNA.	-1.01474	8.38453	-4.71187	0.000566402	0.0313624	0.0085184
TC1400000179.mm.2	NM_001243041	Adk	adenosine kinase	NM_001243041	RefSeq	Mus musculus adenosine kinase (Adk), transcript variant 2, mRNA.	-1.016	8.31916	-5.14748	0.000277807	0.0230965	0.695581
TC0400002397.mm.2	NM_178061	Mob3b	MOB kinase activator 3B	NM_178061	RefSeq	Mus musculus MOB kinase activator 3B (Mob3b), mRNA.	-1.01788	8.34245	-5.43083	0.000177299	0.0186615	1.12681
TC0100000937.mm.2	NM_145519	Farp2	FERM, RhoGEF and pleckstrin domain protein 2	NM_145519	RefSeq	Mus musculus FERM, RhoGEF and pleckstrin domain protein 2 (Farp2), mRNA.	-1.0491	7.65787	-4.83928	0.000458619	0.028278	0.212415
TC0200002749.mm.2	NR_036450	Gm14403	predicted gene 14403	NR_036450	RefSeq	Mus musculus predicted gene 14403 (Gm14403), long non-coding RNA.	-1.04912	7.78441	-5.18783	0.000260416	0.022514	0.75776
TC0900000854.mm.2	NM_026515	2810417H13Rik	RIKEN cDNA 2810417H13 gene	NM_026515	RefSeq	Mus musculus RIKEN cDNA 2810417H13 gene (2810417H13Rik), mRNA.	-1.04959	9.59691	-4.86764	0.000437697	0.0276593	0.257485
TC0800000765.mm.2	NM_001166399	Rab3a	RAB3A, member RAS oncogene family	NM_001166399	RefSeq	Mus musculus RAB3A, member RAS oncogene family (Rab3a), transcript variant 1, mRNA.	-1.04984	7.97787	-6.49445	3.6321e-05	0.0100594	2.63167
TC0900001050.mm.2	NM_001122660	Gm10639	predicted gene 10639	NM_001122660	RefSeq	Mus musculus predicted gene 10639 (Gm10639), mRNA.	-1.05009	7.72813	-5.34505	0.000202876	0.0197471	0.997598
TC1400001103.mm.2	NM_001024135	Kbtbd7	kelch repeat and BTB (POZ) domain containing 7	NM_001024135	RefSeq	Mus musculus kelch repeat and BTB (POZ) domain containing 7 (Kbtbd7), mRNA.	-1.05363	5.92958	-6.34914	4.46939e-05	0.0110886	2.43666
TC1700001458.mm.2	NM_153151	Acat3	acetyl-Coenzyme A acetyltransferase 3	NM_153151	RefSeq	Mus musculus acetyl-Coenzyme A acetyltransferase 3 (Acat3), mRNA.	-1.06639	6.62336	-4.75806	0.000524534	0.0303811	0.0827236
TC1300000248.mm.2	NM_145713	Hist1h1d	histone cluster 1, H1d	NM_145713	RefSeq	Mus musculus histone cluster 1, H1d (Hist1h1d), mRNA.	-1.07453	9.45642	-8.90848	1.6883e-06	0.00346568	5.42196
TC0200003147.mm.2	NM_001033293	Uap1l1	UDP-N-acteylglucosamine pyrophosphorylase 1-like 1	NM_001033293	RefSeq	Mus musculus UDP-N-acteylglucosamine pyrophosphorylase 1-like 1 (Uap1l1), mRNA.	-1.07872	9.45105	-4.91902	0.000402317	0.0261265	0.338814
TC1600001379.mm.2	NM_023794	Etv5	ets variant 5	NM_023794	RefSeq	Mus musculus ets variant 5 (Etv5), mRNA.	-1.07896	7.43368	-5.67168	0.000122123	0.0155743	1.48337
TC1000002493.mm.2	NM_010255	Gamt	guanidinoacetate methyltransferase	NM_010255	RefSeq	Mus musculus guanidinoacetate methyltransferase (Gamt), mRNA.	-1.09664	7.38877	-8.0875	4.45029e-06	0.00470497	4.5626
TC1400001785.mm.2	NM_027464	Fam213a	family with sequence similarity 213, member A	NM_027464	RefSeq	Mus musculus family with sequence similarity 213, member A (Fam213a), transcript variant 7, mRNA.	-1.09821	7.98253	-5.30361	0.000216604	0.0205548	0.934755
TC0100002349.mm.2	NM_001163314	Pgap1	post-GPI attachment to proteins 1	NM_001163314	RefSeq	Mus musculus post-GPI attachment to proteins 1 (Pgap1), mRNA.	-1.10907	7.74259	-5.52307	0.00015356	0.0173645	1.26446
TC1400002215.mm.2	NM_010191	Fdft1	farnesyl diphosphate farnesyl transferase 1	NM_010191	RefSeq	Mus musculus farnesyl diphosphate farnesyl transferase 1 (Fdft1), mRNA.	-1.11691	9.28933	-5.15792	0.00027319	0.0229154	0.711703
TC0700001401.mm.2	NM_001190869	Kcne3	potassium voltage-gated channel, Isk-related subfamily, gene 3	NM_001190869	RefSeq	Mus musculus potassium voltage-gated channel, Isk-related subfamily, gene 3 (Kcne3), transcript variant 1, mRNA.	-1.13657	5.62505	-5.46637	0.000167722	0.0180543	1.18001
TC1100001841.mm.2	NM_011943	Map2k6	mitogen-activated protein kinase kinase 6	NM_011943	RefSeq	Mus musculus mitogen-activated protein kinase kinase 6 (Map2k6), mRNA.	-1.17978	6.22059	-6.6162	3.05924e-05	0.00978745	2.79254
TC0600001443.mm.2	NM_001163268	Lpar5	lysophosphatidic acid receptor 5	NM_001163268	RefSeq	Mus musculus lysophosphatidic acid receptor 5 (Lpar5), transcript variant 1, mRNA.	-1.19723	7.94687	-4.72731	0.000552028	0.0311506	0.0333595
TC0200004207.mm.2	NM_178886	Ldlrad3	low density lipoprotein receptor class A domain containing 3	NM_178886	RefSeq	Mus musculus low density lipoprotein receptor class A domain containing 3 (Ldlrad3), transcript variant 1, mRNA.	-1.21282	8.2126	-5.04983	0.000325159	0.0245684	0.544065
TC0100002481.mm.2	NM_001111320	Idh1	isocitrate dehydrogenase 1 (NADP+), soluble	NM_001111320	RefSeq	Mus musculus isocitrate dehydrogenase 1 (NADP+), soluble (Idh1), transcript variant 1, mRNA.	-1.21391	8.86041	-6.1478	5.98582e-05	0.0128878	2.16096
TC1900000889.mm.2	NM_001271443	Ndufs8	NADH dehydrogenase (ubiquinone) Fe-S protein 8	NM_001271443	RefSeq	Mus musculus NADH dehydrogenase (ubiquinone) Fe-S protein 8 (Ndufs8), transcript variant 2, mRNA.	-1.21485	9.54918	-6.08788	6.53649e-05	0.0133173	2.07768
TC0300000935.mm.2	NM_175666	Hist2h2bb	histone cluster 2, H2bb	NM_175666	RefSeq	Mus musculus histone cluster 2, H2bb (Hist2h2bb), mRNA.	-1.22151	10.1519	-10.2269	4.07623e-07	0.00222278	6.63623
TC0100002143.mm.2	NM_177235	Bend6	BEN domain containing 6	NM_177235	RefSeq	Mus musculus BEN domain containing 6 (Bend6), transcript variant 1, mRNA.	-1.22639	6.95608	-5.02918	0.000336222	0.0248627	0.511835
TC0200001866.mm.2	NM_172537	Sema6d	sema domain, transmembrane domain (TM), and cytoplasmic domain, (semaphorin) 6D	NM_172537	RefSeq	Mus musculus sema domain, transmembrane domain (TM), and cytoplasmic domain, (semaphorin) 6D (Sema6d), transcript variant 1, mRNA.	-1.25307	8.74304	-6.6145	3.06653e-05	0.00978745	2.79031
TC1300002463.mm.2	NM_027711	Iqgap2	IQ motif containing GTPase activating protein 2	NM_027711	RefSeq	Mus musculus IQ motif containing GTPase activating protein 2 (Iqgap2), mRNA.	-1.2545	7.521	-6.49548	3.62681e-05	0.0100594	2.63304
TC0800002313.mm.2	NM_025436	Msmo1	methylsterol monoxygenase 1	NM_025436	RefSeq	Mus musculus methylsterol monoxygenase 1 (Msmo1), mRNA.	-1.25948	8.43259	-5.03482	0.000333163	0.0247754	0.520639
TC1000000240.mm.2	NM_176837	Arhgap18	Rho GTPase activating protein 18	NM_176837	RefSeq	Mus musculus Rho GTPase activating protein 18 (Arhgap18), mRNA.	-1.27929	8.56898	-5.27966	0.000224979	0.0209268	0.898327
TC0300002334.mm.2	NM_001253751	Fdps	farnesyl diphosphate synthetase	NM_001253751	RefSeq	Mus musculus farnesyl diphosphate synthetase (Fdps), transcript variant 1, mRNA.	-1.28652	8.05269	-5.09092	0.000304271	0.0239936	0.608006
TC0300000929.mm.2	NM_178213	Hist2h2ab	histone cluster 2, H2ab	NM_178213	RefSeq	Mus musculus histone cluster 2, H2ab (Hist2h2ab), mRNA.	-1.30355	7.08835	-9.33051	1.05306e-06	0.00345882	5.8317
TC1300001353.mm.2	NM_145942	Hmgcs1	3-hydroxy-3-methylglutaryl-Coenzyme A synthase 1	NM_145942	RefSeq	Mus musculus 3-hydroxy-3-methylglutaryl-Coenzyme A synthase 1 (Hmgcs1), transcript variant 1, mRNA.	-1.30424	9.97431	-5.02313	0.000339537	0.0248773	0.50238
TC0100000055.mm.2	NM_001033636	Prex2	phosphatidylinositol-3,4,5-trisphosphate-dependent Rac exchange factor 2	NM_001033636	RefSeq	Mus musculus phosphatidylinositol-3,4,5-trisphosphate-dependent Rac exchange factor 2 (Prex2), transcript variant 2, mRNA.	-1.32128	8.5474	-5.04563	0.000327377	0.0245684	0.537518
TC0300001306.mm.2	NM_130450	Elovl6	ELOVL family member 6, elongation of long chain fatty acids (yeast)	NM_130450	RefSeq	Mus musculus ELOVL family member 6, elongation of long chain fatty acids (yeast) (Elovl6), mRNA.	-1.38553	8.68904	-4.81484	0.000477482	0.0286552	0.173498
TC1500001285.mm.2	NM_176959	Fbxl7	F-box and leucine-rich repeat protein 7	NM_176959	RefSeq	Mus musculus F-box and leucine-rich repeat protein 7 (Fbxl7), mRNA.	-1.43612	7.02307	-6.00019	7.44158e-05	0.0133173	1.95477
TC0400000774.mm.2	NM_001163732	Frmd3	FERM domain containing 3	NM_001163732	RefSeq	Mus musculus FERM domain containing 3 (Frmd3), transcript variant 2, mRNA.	-1.45103	7.3898	-4.84075	0.000457508	0.0282772	0.214756
TC0200003674.mm.2	NM_018733	Scn1a	sodium channel, voltage-gated, type I, alpha	NM_018733	RefSeq	Mus musculus sodium channel, voltage-gated, type I, alpha (Scn1a), transcript variant 2, mRNA.	-1.45284	6.54915	-8.67308	2.21339e-06	0.00346568	5.18422
TC0400004178.mm.2	NM_001033165	Dnajc25	DnaJ (Hsp40) homolog, subfamily C, member 25	NM_001033165	RefSeq	Mus musculus DnaJ (Hsp40) homolog, subfamily C, member 25 (Dnajc25), mRNA.	-1.46012	7.55988	-7.75874	6.69538e-06	0.00524174	4.19381
TC1100004233.mm.2	NM_007988	Fasn	fatty acid synthase	NM_007988	RefSeq	Mus musculus fatty acid synthase (Fasn), mRNA.	-1.5032	9.13031	-5.72825	0.000112016	0.0147655	1.56578
TC0700004431.mm.2	NM_007400	Adam12	a disintegrin and metallopeptidase domain 12 (meltrin alpha)	NM_007400	RefSeq	Mus musculus a disintegrin and metallopeptidase domain 12 (meltrin alpha) (Adam12), mRNA.	-1.5284	9.01909	-6.41088	4.0909e-05	0.0104816	2.51993
TC1100004229.mm.2	NM_007621	Cbr2	carbonyl reductase 2	NM_007621	RefSeq	Mus musculus carbonyl reductase 2 (Cbr2), mRNA.	-1.61626	7.34754	-5.01216	0.000345636	0.024914	0.485227
TC0600001035.mm.2	NM_001166249	Mgll	monoglyceride lipase	NM_001166249	RefSeq	Mus musculus monoglyceride lipase (Mgll), transcript variant 3, mRNA.	-1.64485	8.32768	-6.45884	3.82051e-05	0.0102209	2.58419
TC0600000014.mm.2	NM_001040611	Peg10	paternally expressed 10	NM_001040611	RefSeq	Mus musculus paternally expressed 10 (Peg10), transcript variant 1, mRNA.	-1.64822	8.26029	-7.04172	1.70473e-05	0.00810848	3.33692
TC1900001562.mm.2	NM_009127	Scd1	stearoyl-Coenzyme A desaturase 1	NM_009127	RefSeq	Mus musculus stearoyl-Coenzyme A desaturase 1 (Scd1), mRNA.	-1.72348	10.5186	-5.62236	0.000131724	0.0163356	1.41111
TC1300000045.mm.2	NM_145360	Idi1	isopentenyl-diphosphate delta isomerase	NM_145360	RefSeq	Mus musculus isopentenyl-diphosphate delta isomerase (Idi1), mRNA.	-1.78093	8.09935	-5.24341	0.000238318	0.0214864	0.842997
TC0900001695.mm.2	NM_001113180	Gria4	glutamate receptor, ionotropic, AMPA4 (alpha 4)	NM_001113180	RefSeq	Mus musculus glutamate receptor, ionotropic, AMPA4 (alpha 4) (Gria4), transcript variant 2, mRNA.	-1.81522	6.61772	-5.74335	0.000109472	0.0147655	1.58768
TC1400002641.mm.2	NM_001136061	Ednrb	endothelin receptor type B	NM_001136061	RefSeq	Mus musculus endothelin receptor type B (Ednrb), transcript variant 2, mRNA.	-2.00059	7.10143	-5.10433	0.000297764	0.0239883	0.628817
TC1600001827.mm.2	NM_010140	Epha3	Eph receptor A3	NM_010140	RefSeq	Mus musculus Eph receptor A3 (Epha3), mRNA.	-2.24738	9.34476	-5.79376	0.000101411	0.0147124	1.66057
TC1300001006.mm.2	NM_013500	Hapln1	hyaluronan and proteoglycan link protein 1	NM_013500	RefSeq	Mus musculus hyaluronan and proteoglycan link protein 1 (Hapln1), mRNA.	-2.40589	8.63658	-7.36251	1.11364e-05	0.00627738	3.72944
TC0200000245.mm.2	NM_008625	Mrc1	mannose receptor, C type 1	NM_008625	RefSeq	Mus musculus mannose receptor, C type 1 (Mrc1), mRNA.	-2.79431	7.14931	-5.84888	9.33131e-05	0.01453	1.73978
