# Supplementary material for: Immunotherapeutic effects of intratumoral nanoplexed poly I:C
Source: J Immunother Cancer. 2019 May 2;7:116. doi: 10.1186/s40425-019-0568-2 (PMC6498680; doi:10.1186/s40425-019-0568-2)
Supplement: Supplementary file 16 — Table S3. Top canonical differentially regulated pathways induced by BO-112 intratumoral administration. Pathways from differentially expressed genes upon BO-112 intratumoral administration (selected as significant using a B-statistic cut-off B > 0) were identified by Ingenuity Pathway Analysis. (XLS 35 kb) [file 40425_2019_568_MOESM16_ESM.xls]

## Sheet: Sheet0
Additional file 16. Table S3. Top canonical differentially regulated pathways induced by BO-112 intratumoral administration.
Ingenuity Canonical Pathways	-log(p-value)	Ratio	Molecules
Activation of IRF by Cytosolic Pattern Recognition Receptors	5.77	0.18	IFIH1,DHX58,IRF7,NFKBIA,ZBP1,STAT2,IFIT2,ADAR,ISG15
Interferon Signaling	5.4	0.233	IFITM3,IFIT3,IFNG,OAS1,IFI35,STAT2,ISG15
Retinoic acid Mediated Apoptosis Signaling	5.3	0.186	IFNG,PARP10,TNFSF10,PARP11,PARP12,PARP3,PARP14,PARP1
Communication between Innate and Adaptive Immune Cells	4.85	0.141	CXCL10,IFNG,IL1A,CCL3L3,HLA-A,IL1RN,CCL5,CD8A,HLA-E
OX40 Signaling Pathway	4.66	0.154	CD3G,H2-T22,NFKBIA,H2-T10,HLA-A,H2-M2,H2-K2/H2-Q9,HLA-E
Role of Pattern Recognition Receptors in Recognition of Bacteria and Viruses	4.49	0.0952	IFIH1,IFNG,IL1A,IRF7,OAS1,LIF,OAS2,Oas1d (includes others),Oas1b,PIK3R2,CCL5,OAS3
Death Receptor Signaling	3.71	0.101	DAXX,NFKBIA,PARP10,TNFSF10,PARP11,PARP12,PARP3,PARP14,PARP1
Granulocyte Adhesion and Diapedesis	3.7	0.0789	CXCL10,CXCL3,IL1A,Cxcl11,CCL3L3,IL1RN,IL1RL1,Ccl2,CCL5,CCL11,FPR1,TNFRSF11B
p38 MAPK Signaling	3.67	0.0909	MAP2K6,DAXX,IL1A,DUSP1,IL1RN,IL1RL1,DUSP10,MKNK2,CREB5,IRAK2
Acute Phase Response Signaling	3.6	0.0769	MAP2K6,C1R,C4A/C4B,IL1A,NFKBIA,RRAS,IL1RN,C1S,CFB,CP,PIK3R2,TNFRSF11B
Antigen Presentation Pathway	3.41	0.179	IFNG,HLA-A,TAPBP,TAP2,HLA-E
LXR/RXR Activation	3.14	0.0849	C4A/C4B,FDFT1,SCD,IL1A,IL1RN,IL1RL1,FASN,NOS2,TNFRSF11B
Toll-like Receptor Signaling	2.93	0.0986	MAP2K6,IL1A,NFKBIA,IL1RN,IL1RL1,TNFAIP3,IRAK2
Granzyme A Signaling	2.54	0.231	HIST1H1C,PRF1,HIST1H1D
Role of RIG1-like Receptors in Antiviral Innate Immunity	2.34	0.133	IFIH1,DHX58,IRF7,NFKBIA
Th1 Pathway	2.33	0.0702	MAP2K6,CD3G,IFNG,IL12RB1,HLA-A,CD274,PIK3R2,CD8A
Crosstalk between Dendritic Cells and Natural Killer Cells	2.31	0.087	IFNG,PRF1,IL3RA,HLA-A,TNFSF10,HLA-E
Complement System	2.23	0.125	C1R,C4A/C4B,C1S,CFB
IL-6 Signaling	2.1	0.064	MAP2K6,IL1A,NFKBIA,RRAS,IL1RN,IL1RL1,PIK3R2,TNFRSF11B
IL-17 Signaling	2.03	0.0759	MAP2K6,CXCL10,RRAS,PIK3R2,CCL11,NOS2
Th1 and Th2 Activation Pathway	1.94	0.0562	MAP2K6,CD3G,IFNG,IL12RB1,HLA-A,IL1RL1,CD274,PIK3R2,CD8A
Cytotoxic T Lymphocyte-mediated Apoptosis of Target Cells	1.83	0.13	CD3G,PRF1,HLA-A
IL-1 Signaling	1.77	0.0667	MAP2K6,IL1A,NFKBIA,PRKAR2B,PRKAR2A,IRAK2
IL-10 Signaling	1.76	0.0758	MAP2K6,IL1A,NFKBIA,IL1RN,IL1RL1
iNOS Signaling	1.75	0.0909	IFNG,NFKBIA,NOS2,IRAK2
PPAR Signaling	1.75	0.0659	IL1A,NFKBIA,RRAS,IL1RN,IL1RL1,TNFRSF11B
MSP-RON Signaling Pathway	1.71	0.0735	IFNG,IL3RA,CSF1,PIK3R2,NOS2
HMGB1 Signaling	1.59	0.0556	MAP2K6,IFNG,IL1A,LIF,RRAS,PIK3R2,TNFRSF11B
ERK/MAPK Signaling	1.54	0.0479	PRKAR2B,RRAS,DUSP1,PRKAR2A,MKNK2,PIK3R2,CREB5,PPP1R14B,ELF1
Dendritic Cell Maturation	1.48	0.0494	IL1A,NFKBIA,IL1RN,HLA-A,STAT2,PIK3R2,CREB5,TNFRSF11B
VDR/RXR Activation	1.48	0.0641	CXCL10,IFNG,GADD45A,IL1RL1,CCL5
PPARα/RXRα Activation	1.4	0.0476	MAP2K6,NFKBIA,PRKAR2B,HELZ2,RRAS,IL1RL1,FASN,PRKAR2A
NF-κB Signaling	1.39	0.0473	MAP2K6,IL1A,NFKBIA,RRAS,IL1RN,TNFAIP3,PIK3R2,TNFRSF11B
Granzyme B Signaling	1.35	0.133	PRF1,PARP1
Role of Cytokines in Mediating Communication between Immune Cells	1.34	0.0857	IFNG,IL1A,IL1RN
Glucocorticoid Receptor Signaling	1.27	0.0387	CXCL3,CD3G,IFNG,NFKBIA,RRAS,DUSP1,IL1RN,SLPI,PIK3R2,CCL5,CCL11,NOS2
T Helper Cell Differentiation	1.25	0.0635	IFNG,IL12RB1,HLA-A,TNFRSF11B
Role of PKR in Interferon Induction and Antiviral Response	1.2	0.075	MAP2K6,IFNG,NFKBIA
Melanocyte Development and Pigmentation Signaling	1.16	0.0521	PRKAR2B,RRAS,PRKAR2A,PIK3R2,CREB5
SAPK/JNK Signaling	1.16	0.0521	DAXX,GADD45A,RRAS,DUSP10,PIK3R2
Th2 Pathway	1.11	0.0462	CD3G,IFNG,IL12RB1,HLA-A,IL1RL1,PIK3R2
Role of JAK1, JAK2 and TYK2 in Interferon Signaling	1.08	0.0952	IFNG,STAT2
IGF-1 Signaling	1.06	0.0485	IGFBP4,PRKAR2B,RRAS,PRKAR2A,PIK3R2
IL-17A Signaling in Gastric Cells	1.05	0.0909	CXCL10,CCL5
IL-17A Signaling in Airway Cells	1.05	0.0541	CXCL3,NFKBIA,PIK3R2,CCL11
G-Protein Coupled Receptor Signaling	1.04	0.0372	NFKBIA,PRKAR2B,RRAS,DUSP1,PRKAR2A,RGS16,PIK3R2,CREB5,HCAR2,FPR1
T Cell Receptor Signaling	1.02	0.0472	CD3G,NFKBIA,RRAS,PIK3R2,CD8A
CD40 Signaling	1	0.0519	MAP2K6,NFKBIA,TNFAIP3,PIK3R2
FLT3 Signaling in Hematopoietic Progenitor Cells	0.913	0.0482	RRAS,STAT2,PIK3R2,CREB5
LPS-stimulated MAPK Signaling	0.886	0.0471	MAP2K6,NFKBIA,RRAS,PIK3R2
TGF-β Signaling	0.886	0.0471	MAP2K6,IRF7,RRAS,TGIF1
Melanoma Signaling	0.883	0.0545	RRAS,MDM2,PIK3R2
CTLA4 Signaling in Cytotoxic T Lymphocytes	0.859	0.046	CD3G,HLA-A,PIK3R2,CD8A
Apoptosis Signaling	0.847	0.0455	CAPN5,NFKBIA,RRAS,PARP1
PXR/RXR Activation	0.833	0.0517	SCD,PRKAR2B,PRKAR2A
TNFR2 Signaling	0.825	0.0667	NFKBIA,TNFAIP3
LPS/IL-1 Mediated Inhibition of RXR Function	0.812	0.0363	IL1A,IL1RN,IL1RL1,GSTA5,ABCC4,HMGCS1,TNFRSF11B
IL-17A Signaling in Fibroblasts	0.781	0.0625	NFKBIA,NFKBIZ
ERK5 Signaling	0.745	0.0469	LIF,RRAS,CREB5
TWEAK Signaling	0.74	0.0588	NFKBIA,TNFRSF12A
Chemokine Signaling	0.718	0.0455	RRAS,CCL5,CCL11
Protein Ubiquitination Pathway	0.669	0.032	IFNG,USP18,HLA-A,PSMD6,DNAJC3,MDM2,DNAJC25,TAP2
Role of JAK1 and JAK3 in γc Cytokine Signaling	0.667	0.0429	RRAS,PIK3R2,IL7
p53 Signaling	0.649	0.0377	GADD45B,GADD45A,MDM2,PIK3R2
Production of Nitric Oxide and Reactive Oxygen Species in Macrophages	0.637	0.0333	IFNG,NFKBIA,PIK3R2,NOS2,PPP1R14B,TNFRSF11B
MIF Regulation of Innate Immunity	0.634	0.05	NFKBIA,NOS2
FXR/RXR Activation	0.604	0.036	C4A/C4B,IL1A,IL1RN,FASN
RAR Activation	0.603	0.0324	PRKAR2B,IL3RA,DUSP1,PRKAR2A,PIK3R2,PARP1
PKCθ Signaling in T Lymphocytes	0.601	0.0338	CD3G,NFKBIA,RRAS,HLA-A,PIK3R2
iCOS-iCOSL Signaling in T Helper Cells	0.595	0.0357	CD3G,NFKBIA,HLA-A,PIK3R2
Rac Signaling	0.57	0.0348	IQGAP2,RRAS,WASF1,PIK3R2
PTEN Signaling	0.554	0.0342	RRAS,PREX2,MAGIX,PIK3R2
IL-3 Signaling	0.539	0.0366	IL3RA,RRAS,PIK3R2
Nur77 Signaling in T Lymphocytes	0.535	0.0426	CD3G,HLA-A
Differential Regulation of Cytokine Production in Macrophages and T Helper Cells by IL-17A and IL-17F	0.533	0.0667	CCL5
fMLP Signaling in Neutrophils	0.531	0.0333	NFKBIA,RRAS,PIK3R2,FPR1
CD28 Signaling in T Helper Cells	0.531	0.0333	CD3G,NFKBIA,HLA-A,PIK3R2
PI3K/AKT Signaling	0.531	0.0333	NFKBIA,RRAS,MDM2,PIK3R2
JAK/Stat Signaling	0.53	0.0361	RRAS,STAT2,PIK3R2
IL-4 Signaling	0.53	0.0361	RRAS,HLA-A,PIK3R2
IL-7 Signaling Pathway	0.53	0.0361	IFNG,PIK3R2,IL7
TNFR1 Signaling	0.522	0.0417	NFKBIA,TNFAIP3
Cell Cycle: G2/M DNA Damage Checkpoint Regulation	0.51	0.0408	GADD45A,MDM2
NF-κB Activation by Viruses	0.503	0.0349	NFKBIA,RRAS,PIK3R2
PEDF Signaling	0.503	0.0349	NFKBIA,RRAS,PIK3R2
IL-12 Signaling and Production in Macrophages	0.502	0.0323	IFNG,IL12RB1,PIK3R2,NOS2
CD27 Signaling in Lymphocytes	0.487	0.0392	MAP2K6,NFKBIA
FGF Signaling	0.462	0.033	MAP2K6,PIK3R2,CREB5
Protein Kinase A Signaling	0.461	0.0269	HIST1H1C,NFKBIA,PRKAR2B,DUSP1,DUSP10,PRKAR2A,HIST1H1D,CREB5,PPP1R14B,PTPN12
Calcium-induced T Lymphocyte Apoptosis	0.455	0.037	CD3G,HLA-A
AMPK Signaling	0.453	0.0284	PRKAR2B,RAB3A,FASN,PRKAR2A,PIK3R2,CREB5
Role of NFAT in Regulation of the Immune Response	0.447	0.0291	CD3G,NFKBIA,RRAS,HLA-A,PIK3R2
TR/RXR Activation	0.439	0.0319	FASN,MDM2,PIK3R2
cAMP-mediated signaling	0.429	0.0278	PRKAR2B,DUSP1,PRKAR2A,CREB5,HCAR2,FPR1
Virus Entry via Endocytic Pathways	0.424	0.0312	RRAS,HLA-A,PIK3R2
B Cell Receptor Signaling	0.42	0.0282	MAP2K6,NFKBIA,RRAS,PIK3R2,CREB5
PAK Signaling	0.417	0.0309	RRAS,EPHA3,PIK3R2
Tumoricidal Function of Hepatic Natural Killer Cells	0.399	0.0455	PRF1
ILK Signaling	0.376	0.0269	MAP2K6,PIK3R2,CREB5,NOS2,PPP1R14B
IL-2 Signaling	0.365	0.0312	RRAS,PIK3R2
Lymphotoxin β Receptor Signaling	0.349	0.0303	NFKBIA,PIK3R2
Calcium Signaling	0.34	0.0258	PRKAR2B,ATP2B1,PRKAR2A,CREB5,GRIA4
TREM1 Signaling	0.335	0.0294	CXCL3,IL1RL1
G Beta Gamma Signaling	0.325	0.0268	PRKAR2B,RRAS,PRKAR2A
Myc Mediated Apoptosis Signaling	0.321	0.0286	RRAS,PIK3R2
Fc Epsilon RI Signaling	0.314	0.0263	MAP2K6,RRAS,PIK3R2
GM-CSF Signaling	0.301	0.0274	RRAS,PIK3R2
4-1BB Signaling in T Lymphocytes	0.291	0.0323	NFKBIA
IL-15 Signaling	0.289	0.0267	RRAS,PIK3R2
MIF-mediated Glucocorticoid Regulation	0.281	0.0312	NFKBIA
CCR3 Signaling in Eosinophils	0.275	0.0246	RRAS,PIK3R2,CCL11
FcγRIIB Signaling in B Lymphocytes	0.266	0.0253	RRAS,PIK3R2
PI3K Signaling in B Lymphocytes	0.258	0.0238	NFKBIA,RRAS,PIK3R2
VEGF Family Ligand-Receptor Interactions	0.235	0.0235	RRAS,PIK3R2
April Mediated Signaling	0.226	0.0256	NFKBIA
CCR5 Signaling in Macrophages	0.226	0.023	CD3G,CCL5
